# Supplementary material for: Aberrant expression of NKL homeobox gene HLX in Hodgkin lymphoma
Source: Oncotarget. 2018 Feb 16;9(18):14338–53. doi: 10.18632/oncotarget.24512 (PMC5865674; doi:10.18632/oncotarget.24512)
Supplement: Supplementary file 2 [file oncotarget-09-14338-s002.xls]

## Sheet: Sheet1
Probe_set_ID	Gene	KM-H2	L-428	L-540	L-1236	SUP-HD1	U-HO1	controls	L540-controls
200648_s_at	GLUL	-1.01873	-4.93704	4.56232	-3.97556	-4.68293	-5.13079	-3.94901	8.51133
238018_at	FAM150B	-4.44489	-4.93704	3.93085	-3.89755	-4.68293	-4.75298	-4.54308	8.47393
210164_at	GZMB	-3.57109	-2.95909	4.74163	-3.09807	-3.78019	-4.57222	-3.59613	8.33777
215001_s_at	GLUL	-0.0756725	-4.93704	4.32508	-3.93327	-5.02157	-5.09687	-3.81288	8.13797
212698_s_at	40422	-5.16004	-5.12563	2.98989	-4.9292	-5.29281	-5.09687	-5.12091	8.11079
39729_at	PRDX2	-4.49391	-4.53137	3.98596	-3.89755	-4.20805	-1.66805	-3.75979	7.74575
213915_at	NKG7	-4.14773	-2.73949	3.99929	-3.17456	-4.3935	-3.9024	-3.67153	7.67082
206898_at	CDH19	-5.09916	-5.12563	2.49081	-4.33353	-5.40676	-5.17028	-5.02707	7.51788
203695_s_at	DFNA5	-4.14773	-4.41289	3.20494	-3.73694	-4.59123	-4.11909	-4.20157	7.40652
209606_at	CYTIP	0.748265	-4.93704	4.86708	-4.36877	1.33168	-4.96254	-2.43768	7.30476
227034_at	SOWAHC	-4.88385	-4.65054	2.2709	-4.33353	-5.02157	-4.82685	-4.74327	7.01417
221111_at	IL26	-4.631	-5.00193	3.49295	-4.49726	2.14444	-5.20292	-3.43773	6.93068
212657_s_at	IL1RN	-3.40639	-3.98895	2.83977	-3.81975	-4.59123	-4.57222	-4.07571	6.91548
217202_s_at	GLUL	-1.74932	-3.66971	3.74355	-2.70066	-3.8741	-3.75754	-3.15026	6.89381
213524_s_at	G0S2	-3.40639	-3.59575	3.81439	-1.31488	-2.67629	-4.38818	-3.0763	6.89069
1562473_at	-	-5.02886	-4.49208	2.82153	-1.06643	-4.3935	-4.64496	-3.92517	6.7467
214617_at	PRF1	-3.25107	-2.59393	4.11222	-0.780115	-3.49574	-2.41183	-2.50654	6.61876
210031_at	CD247	-3.66432	-4.2399	2.68684	-2.27098	-4.17812	-3.62169	-3.595	6.28184
224588_at	XIST	-4.14773	4.07628	3.82765	-4.26784	-3.8741	-3.69366	-2.38141	6.20906
227671_at	XIST	-4.44489	3.88921	3.41125	-3.8565	-4.68293	-4.78501	-2.77603	6.18728
203397_s_at	GALNT3	-4.88385	-3.74774	1.81333	-4.08605	-4.85857	-3.96762	-4.30877	6.12209
227522_at	CMBL	-4.53635	-4.1544	2.00002	-3.3319	-4.77695	-3.79565	-4.11905	6.11906
33767_at	NEFH	-5.09916	-5.17676	1.25005	-4.01293	-4.90032	-5.1331	-4.86445	6.1145
213245_at	ADCY1	-4.71828	-2.90058	2.38177	-2.88224	-4.59123	-3.07986	-3.63444	6.0162
205899_at	CCNA1	-4.95643	-4.80226	1.2292	-4.23543	-4.59123	-4.8901	-4.69509	5.92429
204040_at	RNF144A	-4.53635	-4.57176	1.50774	-4.20331	-4.49037	-4.27085	-4.41453	5.92226
202620_s_at	PLOD2	1.03137	-5.00193	3.17319	0.513541	-5.02157	-5.09687	-2.71509	5.88828
219073_s_at	OSBPL10	-4.88385	-5.00193	1.47023	-4.16196	-2.87206	-5.09687	-4.40333	5.87356
214720_x_at	40422	-4.53635	-4.93704	1.25248	-3.73694	-4.85857	-4.78501	-4.57078	5.82327
1555420_a_at	KLF7	-5.16004	-2.4975	1.91903	-4.30465	-2.80727	-3.824	-3.71869	5.63772
201427_s_at	SEPP1	0.128713	-4.93704	2.13967	-2.56626	-4.85857	-4.92804	-3.43224	5.57191
202619_s_at	PLOD2	0.32567	-4.1544	3.08928	0.933297	-4.59123	-4.8901	-2.47535	5.56464
240685_at	LOC100505545	-4.44489	-4.2399	2.23508	-3.14102	-4.94333	0.312835	-3.29126	5.52634
211597_s_at	HOPX	-0.619291	-1.75195	4.53933	-2.62987	4.8741	-4.57222	-0.939846	5.47917
201667_at	GJA1	-5.09916	-4.80226	0.872123	-3.06156	-5.16794	-4.82685	-4.59155	5.46368
230137_at	TMEM155	-4.44489	-4.49208	1.37608	-4.26784	-3.97205	-3.24826	-4.08502	5.4611
211269_s_at	IL2RA	-1.95156	-3.52391	3.59243	-2.08588	2.56223	-4.30638	-1.8611	5.45353
230263_s_at	DOCK5	-4.80238	-3.90546	0.825959	-4.05129	-5.23041	-5.06651	-4.61121	5.43717
205872_x_at	PDE4DIP	-2.77161	-2.69227	2.49762	-2.0537	-3.40597	-3.43073	-2.87086	5.36848
221728_x_at	XIST	-4.04295	2.83512	2.69871	-2.76904	-4.59123	-4.64496	-2.64261	5.34132
210732_s_at	LGALS8	-4.95643	-4.93704	1.11866	-1.33628	-4.85857	-4.96254	-4.21017	5.32883
219496_at	SOWAHC	-3.40639	-4.2399	1.25787	-3.49692	-4.3935	-4.75298	-4.05794	5.31581
1553681_a_at	PRF1	-3.33085	-3.52391	2.07154	-2.17737	-3.97205	-3.0533	-3.2115	5.28304
227828_s_at	FAM176A	-4.23991	-3.66971	1.19509	-3.6946	-3.8741	-4.679	-4.03146	5.22655
212314_at	SEL1L3	-1.99373	-4.93704	0.972541	-4.20331	-4.77695	-5.17028	-4.21626	5.1888
219295_s_at	PCOLCE2	-4.53635	-4.65054	0.667037	-4.33353	-4.94333	-4.04854	-4.50246	5.16949
216243_s_at	IL1RN	-4.23991	-3.59575	1.48518	-2.56626	-3.78019	-4.04854	-3.64613	5.13131
224589_at	XIST	-4.71828	2.12437	1.74733	-4.55725	-4.77695	-4.78501	-3.34262	5.08995
203498_at	RCAN2	-3.75666	-4.65054	2.80013	-3.17456	2.57937	-2.27301	-2.25508	5.05521
200660_at	S100A11	0.657634	2.41195	3.52207	-2.23726	-4.17812	-4.30638	-1.53044	5.05251
208131_s_at	PTGIS	-4.44489	-3.38533	1.36479	-2.91157	-3.97205	-3.72293	-3.68736	5.05214
214218_s_at	XIST	-5.33049	1.85424	1.41027	-4.63879	-5.09599	-4.99514	-3.64123	5.0515
207584_at	LPA	-5.02886	-5.00193	0.280701	-4.55725	-4.49037	-4.75298	-4.76628	5.04698
217728_at	S100A6	-3.75666	3.18012	4.03731	-3.17456	-3.58452	2.39351	-0.988424	5.02574
206999_at	IL12RB2	-4.53635	-3.82704	0.90097	-2.62987	-4.59123	-4.92804	-4.1025	5.00347
203548_s_at	LPL	-4.3433	-4.32385	0.488642	-4.20331	-4.85857	-4.82685	-4.51117	4.99982
225414_at	RNF149	0.254372	1.24036	2.45156	-4.4034	-5.02157	-4.78501	-2.54305	4.99461
226460_at	FNIP2	0.290979	-2.27291	3.08079	-2.20617	-3.16058	-2.06528	-1.88279	4.96358
219607_s_at	MS4A4A	-5.09916	-4.93704	-0.0681974	-4.58328	-5.23041	-5.26948	-5.02387	4.95568
1555403_a_at	CDH19	-4.80238	-4.80226	0.179355	-4.30465	-4.94333	-4.8901	-4.74854	4.9279
44790_s_at	KIAA0226L	-4.75189	-4.27786	0.746645	-4.48151	-2.09167	-5.18289	-4.15717	4.90381
214438_at	HLX	-3.33085	-3.32312	1.72672	-1.96774	-3.68072	-3.49249	-3.15898	4.8857
213306_at	MPDZ	-5.09916	-5.00193	0.236475	-3.61874	-4.49037	-4.92804	-4.62765	4.86412
225908_at	IAH1	-3.57109	-0.390137	3.39241	0.238062	-3.58452	0.133771	-1.43478	4.82719
212985_at	APBB2	-2.96564	-3.45691	0.787947	-4.12617	-4.49037	-4.99514	-4.00684	4.79479
225502_at	DOCK8	-4.95643	-3.66971	0.166359	-4.49726	-5.23041	-4.78501	-4.62777	4.79413
225924_at	FNIP2	-0.181817	-2.27291	3.00233	-2.73532	-1.63984	-2.01436	-1.76885	4.77118
209879_at	SELPLG	-1.46106	-2.07195	2.60567	-3.06156	-3.16058	-0.823332	-2.1157	4.72137
230206_at	DOCK5	-4.88385	-2.4975	1.03282	-3.02097	-4.59123	-3.43073	-3.68486	4.71767
205542_at	STEAP1	-4.14773	-2.95909	1.19509	-2.4972	-3.78019	-4.15621	-3.50808	4.70317
219932_at	SLC27A6	-4.88385	-5.00193	-0.0681974	-4.33353	-5.02157	-4.61347	-4.77087	4.70267
244321_at	PGAP1	-3.33085	-1.99624	1.59758	-3.81975	-2.27064	-4.04854	-3.09321	4.69079
1552716_at	SPEF2	-4.23991	-5.00193	-0.0386669	-4.49726	-4.77695	-5.06651	-4.71651	4.67784
204220_at	GMFG	-1.39525	-2.90058	2.18487	-1.69121	-3.24094	-3.07986	-2.46157	4.64644
208934_s_at	LGALS8	-4.23991	-3.52391	1.73826	1.18929	-4.68293	-3.2731	-2.90611	4.64437
222910_s_at	PEX5L	-1.74932	-4.65054	1.44509	0.138025	-4.85857	-4.82685	-3.18945	4.63454
219631_at	LRP12	-4.71828	-4.93704	0.547084	-4.4034	-4.85857	-1.43199	-4.06986	4.61694
204639_at	ADA	-4.44489	-3.07101	2.40131	3.31529	-4.3935	-2.47349	-2.21352	4.61483
204412_s_at	NEFH	-4.44489	-3.98895	0.556001	-2.30048	-4.85857	-4.679	-4.05438	4.61038
230207_s_at	DOCK5	-4.88385	-3.38533	0.488642	-2.94451	-5.16794	-4.19755	-4.11584	4.60448
1553973_a_at	SPINK6	-4.04295	-3.52391	0.675773	-4.01256	-3.78019	-4.11909	-3.89574	4.57151
206529_x_at	SLC26A4	-4.88385	-1.8835	1.96955	-0.456806	-1.49394	-4.27085	-2.59779	4.56734
1553835_a_at	COL6A5	-5.02886	-4.65054	1.14916	-4.36877	1.85496	-4.75298	-3.38924	4.5384
206341_at	IL2RA	-1.91097	-4.06632	2.04918	-3.06156	1.21474	-4.53469	-2.47176	4.52094
1554621_at	DGKE	-4.88385	-4.1544	0.448348	-2.46875	-4.68293	-4.08082	-4.05415	4.5025
201315_x_at	IFITM2	2.11858	1.88288	4.85517	-0.264472	-3.0092	1.05223	0.356003	4.49917
1560869_a_at	-	-3.17544	-4.80226	0.141445	-4.696	-4.17812	-4.92804	-4.35597	4.49742
204777_s_at	MAL	-3.66432	2.85064	3.19706	-2.14612	-0.906266	-2.61117	-1.29545	4.49251
209318_x_at	PLAGL1	-4.3433	-4.80226	1.29051	-3.21471	-3.58452	-0.0544611	-3.19985	4.49036
1555600_s_at	APOL4	-4.631	-3.25757	1.37608	-0.277726	-3.78019	-3.55868	-3.10103	4.47711
226084_at	MAP1B	-4.631	-4.57176	0.825959	-0.159955	-4.076	-4.71791	-3.63133	4.45729
219959_at	MOCOS	-4.53635	-3.52391	0.3661	-3.09807	-4.77695	-4.49817	-4.08669	4.45279
204118_at	CD48	3.09387	-3.1958	3.64415	-0.544136	-3.24094	-0.0922011	-0.795842	4.43999
235557_at	GPAT2	-3.33085	-2.84469	0.972541	-3.61874	-3.78019	-3.72293	-3.45948	4.43202
41577_at	PPP1R16B	-2.62443	-4.61061	0.449429	-3.50929	-4.63635	-4.5184	-3.97982	4.42924
212750_at	PPP1R16B	-3.4906	-4.57176	0.3661	-3.45388	-4.17812	-4.57222	-4.05332	4.41942
203178_at	GATM	-4.80238	-4.86896	0.573813	-4.12617	-1.26099	-4.11909	-3.83552	4.40933
223316_at	CCDC3	-3.03216	-2.84469	1.8396	-2.11264	-2.06914	-2.68094	-2.54791	4.38751
209674_at	CRY1	-5.09916	-5.12563	0.692826	-4.33353	-4.94333	1.06809	-3.68671	4.37954
1555564_a_at	CFI	-4.71828	3.37003	2.64128	-2.84144	-3.40597	-1.06865	-1.73286	4.37414
219863_at	HERC5	-5.02886	-0.689332	2.11302	-2.02462	-4.3935	0.867261	-2.25381	4.36682
225922_at	FNIP2	0.535518	-1.65431	2.99949	-2.39753	-1.75775	-1.56033	-1.36688	4.36637
201876_at	PON2	-0.821927	1.72314	2.85274	-4.43202	-4.076	0.048376	-1.51169	4.36443
227929_at	LIN7A	-4.44489	-4.80226	-0.0681974	-4.46593	-3.16058	-5.26948	-4.42863	4.36043
39248_at	AQP3	-4.95453	-3.90546	0.117551	-4.05662	-3.67904	-4.53442	-4.22602	4.34357
203474_at	IQGAP2	-3.40639	-5.00193	0.547084	-3.09807	-2.67629	-4.78501	-3.79354	4.34062
224480_s_at	AGPAT9	-5.16004	-4.57176	0.923484	-2.98602	-3.68072	-0.556357	-3.39098	4.31446
203549_s_at	LPL	-4.23991	-3.90546	0.458278	-3.49692	-3.49574	-4.00923	-3.82945	4.28773
220416_at	ATP8B4	-5.2765	-4.65054	0.498225	-4.12617	-2.12086	-2.75151	-3.78512	4.28334
211658_at	PRDX2	-2.71261	-2.79562	1.56165	-2.46875	-2.80727	-2.77231	-2.71131	4.27296
212233_at	MAP1B	-4.23991	-3.90546	0.937364	0.00738538	-3.97205	-4.53469	-3.32895	4.26631
204334_at	KLF7	-3.94142	-1.53269	2.04918	-1.31488	-1.6029	-2.68094	-2.21457	4.26375
201005_at	CD9 /// LOC100652804 /// LOC100653288	0.476965	-4.73058	1.04569	-3.02097	-4.85857	-3.9332	-3.21327	4.25896
1555728_a_at	MS4A4A	-5.09916	-5.00193	-0.429438	-4.26784	-4.076	-4.92804	-4.67459	4.24516
211478_s_at	DPP4	-2.17928	-4.2399	2.30244	-0.579186	1.88459	-4.57222	-1.9372	4.23963
203716_s_at	DPP4	-1.46106	-2.73949	3.33264	1.03415	2.71264	-4.08082	-0.906916	4.23955
216705_s_at	ADA	-3.94142	-3.66971	2.0186	3.33857	-3.68072	-3.07986	-2.20663	4.22523
235049_at	ADCY1	-3.75666	-4.06632	0.62542	-3.41588	-3.32466	-3.43073	-3.59885	4.22427
205269_at	LCP2	-3.57109	-5.062	0.22561	-1.19733	-4.94333	-5.20292	-3.99533	4.22094
241833_at	PEX5L	-3.94142	-5.23411	0.0152029	-1.69121	-4.94333	-5.20292	-4.2026	4.2178
201160_s_at	CSDA	3.35797	-4.73058	4.30487	3.28768	-4.28326	2.82394	0.0911494	4.21372
227889_at	LPCAT2	-5.21478	-4.93704	-0.670158	-4.46593	-4.85857	-4.92804	-4.88087	4.21071
220254_at	LRP12	-4.88385	-4.57176	-0.293795	-4.12617	-4.94333	-3.9332	-4.49166	4.19787
222073_at	COL4A3	-4.95643	-5.062	-0.604907	-3.8565	-4.85857	-5.26948	-4.8006	4.19569
232843_s_at	DOCK8	-4.71828	-2.95909	-0.2151	-4.46593	-5.09599	-4.78501	-4.40486	4.18976
223340_at	ATL1	-1.04418	-4.86896	2.0064	-0.819902	0.34187	-4.30638	-2.13951	4.14592
233933_s_at	OTUD5	-0.918571	-1.02079	3.00994	-0.879776	-0.396725	-2.45234	-1.13364	4.14358
208025_s_at	HMGA2	-4.71828	-4.73058	-0.123384	-3.21471	-3.97205	-4.679	-4.26292	4.13954
227697_at	SOCS3	-3.10431	-1.99624	3.42868	-1.91277	2.34896	1.23271	-0.68633	4.11501
204679_at	KCNK1	-4.631	-4.2399	1.95544	-3.25511	-0.117312	1.49398	-2.14987	4.1053
208690_s_at	PDLIM1	-4.631	-3.38533	2.4447	-2.56626	1.72534	0.561209	-1.65921	4.10391
210702_s_at	PTGIS	-4.14773	-4.49208	-0.32567	-4.26784	-4.3935	-4.82685	-4.4256	4.09993
239598_s_at	LPCAT2	-4.3433	-3.90546	-0.0244468	-4.05129	-4.59123	-3.72293	-4.12284	4.09839
223704_s_at	DMRT2	-5.02886	-1.75195	0.344514	-2.42869	-4.49037	-5.06651	-3.75328	4.09779
212526_at	SPG20	-1.18202	-4.49208	-0.0681974	-4.696	-5.16794	-5.26948	-4.1615	4.09331
209457_at	DUSP5	1.14646	-1.25753	3.57716	-0.42378	-1.93242	-0.111915	-0.515839	4.09299
238482_at	KLF7	-4.80238	-3.32312	0.508486	-3.37005	-2.4936	-3.9332	-3.58447	4.09296
211924_s_at	PLAUR	-1.86939	-4.1544	1.20078	-3.06156	-2.74239	-2.63091	-2.89173	4.09251
213419_at	APBB2	-3.25107	-3.1958	0.179355	-3.65925	-4.3935	-5.03265	-3.90645	4.08581
1554623_x_at	DGKE	-4.88385	-4.80226	-0.0810726	-2.39753	-4.49037	-4.23728	-4.16226	4.08119
237953_at	-	-4.04295	-4.65054	0.872123	-2.30048	-0.294481	-4.75298	-3.20829	4.08041
219471_at	KIAA0226L	-4.23991	-2.90058	1.05277	-3.49692	-1.11504	-3.30507	-3.01151	4.06427
201169_s_at	BHLHE40	0.242109	1.72626	3.76055	2.36223	-3.68072	-2.1389	-0.297804	4.05835
202990_at	PYGL	-4.14773	-1.20708	1.64994	-3.21471	0.218585	-3.65673	-2.40153	4.05147
1554008_at	OSMR	-3.94142	-4.80226	-0.0681974	-2.88224	-4.3935	-4.57222	-4.11833	4.05013
224590_at	XIST	-5.2765	0.85637	0.0795547	-4.80078	-5.29281	-5.30698	-3.96414	4.04369
232267_at	GPR133	-2.42676	-1.28293	0.825959	-2.56626	-5.02157	-4.75298	-3.2101	4.03606
208096_s_at	COL21A1	-4.88385	-4.86896	-0.5434	-3.97556	-4.77695	-4.38818	-4.5787	4.0353
221581_s_at	LAT2	-0.384035	-2.84469	2.24046	-1.24344	-3.16058	-1.31403	-1.78935	4.02982
213056_at	FRMD4B	-1.99373	-4.57176	-0.153313	-4.46593	-4.59123	-5.26948	-4.17843	4.02511
1552519_at	ACVR1C	-1.56259	-3.98895	0.91613	-3.49692	-2.06914	-4.42708	-3.10893	4.02506
235700_at	CT45A1 /// CT45A2 /// CT45A3 /// CT45A4 /// CT45A5 /// CT45A6	-4.631	5.108	4.60059	2.78678	4.45182	-4.82685	0.577749	4.02285
1553834_at	COL6A5	-4.95643	-5.062	0.312791	-4.61092	1.00709	-4.8901	-3.70247	4.01526
207536_s_at	TNFRSF9	2.41729	0.523409	4.09259	-1.26524	1.16154	-2.43457	0.0804849	4.0121
203717_at	DPP4	-1.36396	-4.41289	2.75971	1.05029	2.19299	-3.72293	-1.2513	4.01101
239412_at	IRF5	-0.477933	-1.36242	2.81374	1.47187	-3.0092	-2.56571	-1.18868	4.00242
223642_at	ZIC2	-1.59912	-1.13593	1.50774	-3.17456	-4.85857	-1.69872	-2.49338	4.00112
218084_x_at	FXYD5	0.00836988	-2.03295	2.1701	-0.900119	-3.49574	-2.68094	-1.82027	3.99038
210830_s_at	PON2	-2.08162	1.20032	2.03127	-3.6946	-4.68293	-0.528661	-1.9575	3.98877
201161_s_at	CSDA	2.79967	-3.25757	3.92062	2.60999	-3.58452	1.16648	-0.0531902	3.97381
209978_s_at	LPA /// PLG	-4.14773	-3.98895	0.30223	-2.91157	-3.8741	-3.39917	-3.6643	3.96653
216733_s_at	GATM	-3.84879	-3.82704	1.2292	-1.31488	-0.620162	-4.00923	-2.72402	3.95323
210571_s_at	CMAHP	-0.106022	-0.747192	2.87511	-0.819902	-1.75775	-1.94862	-1.0759	3.951
220423_at	PLA2G2D	-2.32327	-2.73949	1.18937	-1.63825	-3.24094	-3.824	-2.75319	3.94256
212311_at	SEL1L3	-2.59834	-4.06632	-0.0244468	-3.6946	-4.77695	-4.679	-3.96304	3.93859
240572_s_at	LOC374443	-0.868957	-1.41927	1.87459	-3.65925	-1.67893	-2.68094	-2.06147	3.93606
206729_at	TNFRSF8	-0.0756725	1.39026	3.78179	-0.839927	-3.16058	1.95595	-0.145994	3.92778
238623_at	-	-0.296395	-2.14882	1.63257	-3.49692	-3.97205	-1.52264	-2.28737	3.91994
208524_at	GPR15	-3.17544	-0.434134	2.88067	3.50427	-4.28326	-0.78336	-1.03438	3.91506
229157_at	PRKAG2-AS1	-4.80238	-3.59575	0.377341	-2.70066	-4.85857	-1.71348	-3.53417	3.91151
40148_at	APBB2	-3.70327	-4.1544	-0.252404	-3.67249	-4.44112	-4.82685	-4.15963	3.90722
227372_s_at	BAIAP2L1	1.2642	-4.86896	1.62801	-1.00155	-4.94333	-1.84565	-2.27906	3.90707
227180_at	ELOVL7	-4.631	-3.90546	0.667037	-4.43202	0.207311	-3.43073	-3.23838	3.90542
213664_at	SLC1A1	-0.943726	-4.93704	0.179355	-4.33353	-3.40597	-4.92804	-3.70966	3.88902
204972_at	OAS2	-4.3433	-3.66971	0.292108	-2.17737	-5.02157	-2.75151	-3.59269	3.8848
218880_at	FOSL2	-2.27225	-4.41289	0.141445	-3.29311	-4.28326	-4.38818	-3.72994	3.87138
204529_s_at	TOX	-2.96564	1.13795	1.24165	-2.80343	-3.32466	-5.17028	-2.62521	3.86686
229604_at	CMAHP	-1.49335	-0.390137	2.77093	-0.839927	-1.52758	-1.21895	-1.09399	3.86492
1553798_a_at	FBXL13	-3.40639	-4.06632	-0.341876	-4.23543	-4.28326	-5.03265	-4.20481	3.86294
1555355_a_at	ETS1	-1.07099	-1.47314	1.47023	0.285351	-5.02157	-4.679	-2.39187	3.8621
220253_s_at	LRP12	-5.09916	-5.062	-0.626873	-4.52507	-5.16794	-2.56571	-4.48398	3.8571
228188_at	FOSL2	-2.59834	-4.65054	0.547084	-3.25511	-2.61464	-3.43073	-3.30987	3.85696
205718_at	ITGB7	-1.67293	-2.3168	2.12239	-1.82767	-2.01988	-0.790818	-1.72562	3.84801
235458_at	HAVCR2	-3.84879	-3.52391	0.166359	-2.62987	-4.28326	-4.11909	-3.68098	3.84734
211786_at	TNFRSF9	0.358148	-1.81585	2.40796	-2.27098	-0.449566	-2.97578	-1.43081	3.83877
220132_s_at	CLEC2D	-0.535516	1.74617	1.95886	-3.61874	-2.16722	-4.71791	-1.85864	3.8175
205769_at	SLC27A2	0.128713	0.172848	3.05634	-3.09807	1.14526	-2.15342	-0.760933	3.81727
226614_s_at	FAM167A	-2.13094	-1.44537	2.12495	-2.23726	-2.16722	-0.462554	-1.68867	3.81362
228575_at	IL20RB	-4.04295	-4.2399	-0.246515	-3.37005	-4.59123	-4.04854	-4.05853	3.81202
205518_s_at	CMAHP	0.506687	-0.652119	3.06501	-1.06643	-2.06914	-0.405914	-0.737382	3.80239
229156_s_at	PRKAG2-AS1	-4.80238	-3.90546	0.19159	-3.57208	-3.97205	-1.78912	-3.60822	3.79981
228964_at	PRDM1	-2.13094	-0.709509	2.97092	-1.79819	-2.32817	2.83018	-0.827326	3.79825
205179_s_at	ADAM8	-1.33279	-1.78308	1.40012	-2.84144	-2.61464	-3.39917	-2.39423	3.79434
1570483_at	-	-2.53873	-3.32312	1.00041	-2.56626	-2.94034	-2.56571	-2.78683	3.78725
240432_x_at	KLF7	-4.53635	-3.52391	0.269378	-3.25511	-2.87206	-3.39917	-3.51732	3.7867
215923_s_at	PSD4	-1.33279	-0.515189	0.87959	-3.54069	-4.49037	-4.61347	-2.8985	3.77809
243675_at	-	-1.99373	-3.52391	0.872123	-3.21471	-2.61464	-3.15873	-2.90115	3.77327
241365_at	SATB1	-5.16004	-5.12563	0.344514	-3.49692	-0.264023	-3.07986	-3.42529	3.76981
227399_at	VGLL3	-4.631	-5.062	0.179355	-4.74941	1.7326	-5.23694	-3.58935	3.76871
240037_at	ITPRIPL1	-1.24315	-3.90546	0.658249	-4.08605	-3.68072	-2.63091	-3.10926	3.76751
210644_s_at	LAIR1	-2.17928	-3.32312	0.908401	-2.08588	-3.08449	-3.62169	-2.85889	3.7673
203854_at	CFI	-4.44489	2.99761	2.26196	-3.17456	-3.49574	0.663524	-1.49081	3.75277
203072_at	MYO1E	-1.42947	-4.57176	0.397965	-3.65925	-3.58452	-3.52549	-3.3541	3.75207
1567912_s_at	CT45A1 /// CT45A2 /// CT45A3 /// CT45A4 /// CT45A5 /// CT45A6	-5.02886	5.01424	4.04686	2.36906	4.1848	-5.03265	0.301318	3.74554
209035_at	MDK	-4.23991	-3.1958	1.02652	-0.743877	-3.24094	-2.15342	-2.71479	3.74131
203821_at	HBEGF	-3.66432	-3.32312	-0.0681974	-3.97556	-3.8741	-4.19755	-3.80693	3.73873
1569157_s_at	ZNF846	-4.80238	-3.98895	-0.5434	-4.33353	-3.58452	-4.679	-4.27768	3.73428
226876_at	FAM101B	-0.0756725	1.01839	4.07653	-2.84144	0.576808	3.04288	0.344193	3.73234
224252_s_at	FXYD5	-0.150785	-2.27291	1.68841	-1.4098	-3.32466	-3.0533	-2.04229	3.73071
1564776_at	-	-3.40639	-4.86896	0.9794	-2.62987	0.82589	-3.65673	-2.74721	3.72661
207002_s_at	PLAGL1	-5.02886	-4.86896	-0.168158	-4.08605	-5.29281	-0.180786	-3.89149	3.72334
205462_s_at	HPCAL1	-0.619291	-2.69227	2.28667	-0.526929	-0.0619148	-3.2731	-1.4347	3.72137
213469_at	PGAP1	-1.67293	-0.728576	2.1063	-3.73694	-1.26099	-0.666598	-1.6132	3.71951
232686_at	SIGLEC17P	-4.44489	-3.59575	-0.0681974	-2.88224	-3.78019	-4.19755	-3.78012	3.71193
208540_x_at	-	0.3794	1.44922	2.78899	-0.615562	-2.55423	-3.15873	-0.899982	3.68897
244267_at	SATB1	-4.3433	-4.93704	0.257965	-2.46875	-0.601158	-4.78501	-3.42705	3.68502
243175_at	UTS2D	-3.40639	-4.80226	-0.808028	-4.23543	-4.94333	-5.06651	-4.49079	3.68276
205270_s_at	LCP2	-2.42676	-4.57176	0.72481	0.238062	-3.16058	-4.78501	-2.94121	3.66602
225782_at	MSRB3	-4.95643	-3.66971	0.0152029	-3.93327	-4.17812	-1.48297	-3.6441	3.6593
207351_s_at	SH2D2A	-2.59834	-1.39085	2.17529	1.7047	-3.8741	-1.24996	-1.48171	3.657
242907_at	GBP2	-3.33085	-2.95909	0.641117	-3.78042	-0.701479	-4.30638	-3.01564	3.65676
208936_x_at	LGALS8	-4.53635	-3.52391	0.527768	-0.0327414	-3.40597	-4.11909	-3.12361	3.65138
225575_at	LIFR	-4.80238	-4.57176	-1.08686	-4.61092	-4.77695	-4.8901	-4.73042	3.64356
220646_s_at	KLRF1	-4.80238	-3.82704	-0.692809	-3.6946	-4.59123	-4.75298	-4.33365	3.64084
226190_at	MAP3K13	-4.631	0.51518	2.48634	0.565413	2.7887	-4.99514	-1.15137	3.63771
1554127_s_at	MSRB3	-4.3433	-3.32312	-0.0536847	-3.25511	-3.8741	-3.65673	-3.69047	3.63679
1558653_at	MLK7-AS1	-4.631	-1.53269	1.72672	-0.743877	2.12181	-4.75298	-1.90775	3.63446
203126_at	IMPA2	-1.95156	-2.07195	1.73047	-1.99656	-1.93242	-1.56033	-1.90257	3.63304
231077_at	C1orf192	-3.94142	-3.45691	-0.32567	-3.25511	-4.3935	-4.71791	-3.95297	3.6273
229951_x_at	-	-4.631	-5.17676	-1.26079	-4.43202	-4.94333	-5.09687	-4.85599	3.59521
229764_at	LOC100505861 /// TPRG1	0.885882	-3.66971	3.21917	2.46999	-3.49574	1.9743	-0.367055	3.58623
223276_at	C5orf62	-4.71828	1.28314	0.488642	-3.02097	-4.59123	-4.42708	-3.09488	3.58353
206440_at	LIN7A	-3.94142	-4.41289	-0.429438	-3.29311	-4.17812	-4.23728	-4.01256	3.58313
235136_at	ORMDL3	-2.59834	-2.03295	1.7179	-0.376	-1.45762	-2.84744	-1.86247	3.58037
241801_at	PGAP1	-3.66432	-1.95803	0.667037	-3.6946	-2.55423	-2.65656	-2.90555	3.57258
203394_s_at	HES1	-1.78773	-3.66971	0.787947	-2.66617	-4.17812	-1.60223	-2.78079	3.56874
205016_at	TGFA	-3.94142	-4.65054	-0.784963	-3.65925	-4.85857	-4.64496	-4.35095	3.56599
223168_at	RHOU	-4.631	-3.90546	0.716752	-3.8565	-1.63984	-0.202006	-2.84696	3.56371
219983_at	HRASLS	-3.75666	-4.86896	-0.808028	-3.78042	-4.59123	-4.86021	-4.3715	3.56347
214540_at	HIST1H2BO	-4.71828	-4.41289	-0.784963	-3.57208	-4.49037	-4.53469	-4.34566	3.5607
233479_at	-	-4.23991	-3.45691	-0.199767	-4.16196	-3.78019	-3.15873	-3.75954	3.55977
206255_at	BLK	-1.49335	-2.69227	0.810958	-2.91157	-4.77695	-1.86474	-2.74778	3.55873
238694_at	DGKE	-3.94142	-3.90546	0.280701	-3.73694	-4.49037	-0.264487	-3.26773	3.54843
231769_at	FBXO6	-1.15498	-1.23258	1.82059	-1.33628	-4.28326	-0.630691	-1.72756	3.54815
238457_at	DGKE	-4.80238	-4.06632	-0.485294	-4.23543	-4.49037	-2.54283	-4.02746	3.54217
203913_s_at	HPGD	-4.631	-5.00193	-1.45444	-4.85093	-5.16794	-5.26948	-4.98425	3.52981
214470_at	KLRB1	-4.71828	-3.82704	-0.692809	-3.8565	-4.3935	-4.30638	-4.22034	3.52753
212552_at	HPCAL1	0.952682	-1.33773	3.50802	-0.145764	1.10629	-0.666598	-0.018224	3.52625
205603_s_at	DIAPH2	-5.09916	-0.126508	0.179355	-3.73694	-4.68293	-3.07986	-3.34508	3.52443
238029_s_at	SLC16A14	-4.631	-4.80226	-1.05805	-3.78042	-4.77695	-4.8901	-4.57614	3.5181
217838_s_at	EVL	-3.10431	-1.78308	1.61513	-2.94451	-1.88567	0.209076	-1.9017	3.51683
203477_at	COL15A1	-0.439637	-4.80226	-0.523265	-4.58328	-5.09599	-5.26948	-4.03813	3.51486
210136_at	MBP	1.08589	-3.90546	0.872123	-2.70066	-4.17812	-3.49249	-2.63817	3.51029
209859_at	TRIM9	-1.67293	-4.2399	0.62542	-1.29083	-3.8741	-3.34158	-2.88387	3.50929
1569607_s_at	ANKRD20A1 /// ANKRD20A11P /// ANKRD20A2 /// ANKRD20A3 /// ANKRD20A4 /// ANKRD20A5P /// ANKRD20A9P /// LOC644339	2.19313	-3.90546	3.21447	0.503106	0.228888	-0.455721	-0.287211	3.50168
210506_at	FUT7	-2.22545	-4.1544	0.179355	-2.73532	-3.8741	-3.59154	-3.31616	3.49552
225262_at	FOSL2	-2.37272	-4.65054	0.053995	-4.33353	-2.61464	-3.19143	-3.43257	3.48657
206669_at	GAD1	-3.25107	-0.728576	1.30128	-1.33628	-2.87206	-2.72783	-2.18316	3.48445
223423_at	GPR160	0.535518	-1.39085	2.57775	-1.71853	1.1279	-3.07986	-0.905163	3.48291
231550_at	XYLT2	1.23459	-1.78308	3.21329	0.213952	0.838821	-1.81827	-0.262798	3.47608
236616_at	-	-3.57109	-3.59575	-0.375937	-3.78042	-4.77695	-3.46157	-3.83715	3.46122
1554285_at	HAVCR2	-3.75666	-4.06632	-0.183876	-3.21471	-3.24094	-3.9332	-3.64236	3.45849
208998_at	UCP2	-3.75666	1.45361	3.13554	1.16726	-2.74239	2.27892	-0.319851	3.4554
219271_at	GALNT14	-3.66432	0.578534	1.81695	-2.84144	-3.8741	1.64505	-1.63125	3.4482
205291_at	IL2RB	1.43221	1.78629	4.73767	1.83071	3.53144	-2.12264	1.2916	3.44606
201430_s_at	DPYSL3	-4.631	-4.73058	-0.784963	-3.09807	-3.97205	-4.71791	-4.22992	3.44496
232629_at	PROK2	-5.09916	-5.17676	-1.38984	-4.46593	-4.49037	-4.92804	-4.83205	3.44221
214071_at	GNAL	-5.16004	-4.80226	-1.55843	-4.66942	-5.29281	-5.06651	-4.99821	3.43978
230536_at	PBX4	-2.59834	-3.82704	0.573813	-2.56626	-3.24094	-2.06528	-2.85957	3.43339
223484_at	C15orf48	-4.53635	-3.59575	0.684062	-3.54069	2.14444	-4.19755	-2.74518	3.42924
212587_s_at	PTPRC	-0.384035	-2.54559	2.35402	0.933297	1.54893	-4.92804	-1.07509	3.42911
244297_at	ANKRD18A	-4.23991	-4.73058	-0.738854	-3.49692	-4.076	-4.27085	-4.16285	3.424
239725_at	PGAP1	-3.84879	-3.32312	0.323443	-3.97556	-3.0092	-1.32589	-3.09651	3.41996
226763_at	SESTD1	0.684809	-0.931323	1.88176	-3.25511	-2.61464	-1.54765	-1.53278	3.41454
211892_s_at	PTGIS	-4.3433	-3.66971	-0.604907	-4.05129	-4.076	-3.9332	-4.0147	3.40979
229307_at	ANKRD28	-2.71261	-3.45691	-0.0810726	-3.61874	-3.49574	-4.15621	-3.48804	3.40697
1560527_at	NFE4	-3.75666	-3.98895	-0.411663	-2.20617	-4.68293	-4.38818	-3.80458	3.39291
201431_s_at	DPYSL3	-3.66432	-3.01285	0.053995	-3.14102	-3.24094	-3.62169	-3.33616	3.39016
242045_at	-	-5.02886	-5.062	-1.38984	-4.46593	-4.3935	-4.92804	-4.77567	3.38583
1568795_at	-	-5.09916	-4.49208	-0.109673	-1.53522	-2.55423	-3.79565	-3.49527	3.3856
203508_at	TNFRSF1B	-3.75666	-3.1958	0.387609	-2.98602	-2.01988	-3.00016	-2.99171	3.37932
212203_x_at	IFITM3	2.00668	1.74278	4.01981	0.226945	-3.40597	2.65346	0.644777	3.37503
205831_at	CD2	-4.88385	-3.1958	-0.0536847	-2.14612	-2.94034	-3.96762	-3.42675	3.37306
219615_s_at	KCNK5	-4.04295	-3.82704	-0.604907	-3.89755	-4.17812	-3.9332	-3.97577	3.37086
204019_s_at	SH3YL1	-3.75666	-5.062	1.10034	-1.36019	-0.982905	-0.175652	-2.26748	3.36782
236251_at	-	0.302579	-0.190679	2.51725	-2.84144	-0.232731	-1.23819	-0.840093	3.35734
1569352_at	FNIP2	-3.66432	-4.80226	-0.604907	-3.14102	-4.49037	-3.65673	-3.95094	3.34603
1560025_at	-	-1.63596	-4.93704	-0.277862	-3.14102	-3.68072	-4.71791	-3.62253	3.34467
210305_at	PDE4DIP	-4.23991	-5.12563	-1.00463	-3.78042	-4.17812	-4.38818	-4.34245	3.33782
227038_at	SGMS2	-4.71828	-5.00193	-0.977394	-4.82757	-1.63984	-5.37387	-4.3123	3.3349
238517_at	KLF7	-4.04295	-3.32312	-0.0681974	-3.65925	-3.0092	-2.97578	-3.40206	3.33386
224916_at	TMEM173	0.611956	-0.709509	2.64715	0.872823	-4.3935	0.200169	-0.683612	3.33076
243161_x_at	ZFP42	-4.44489	-4.93704	-1.22981	-3.54069	-4.94333	-4.92804	-4.5588	3.32899
203408_s_at	SATB1	-0.366511	-2.59393	3.90263	2.05093	2.76992	1.05816	0.583713	3.31891
211323_s_at	ITPR1	-0.619291	1.91059	4.04219	1.84623	1.37823	-0.847235	0.733705	3.30848
227230_s_at	KIAA1211	-0.0055488	-2.79562	0.280701	-3.97556	-3.78019	-4.53469	-3.01832	3.29902
204121_at	GADD45G	-4.3433	-3.32312	0.269378	-2.91157	-1.03296	-3.52549	-3.02729	3.29667
225115_at	HIPK2	-3.57109	1.05797	2.81374	1.71042	0.455444	-2.03312	-0.476074	3.28982
1570255_s_at	ANKRD20A1 /// ANKRD20A12P /// ANKRD20A2 /// ANKRD20A3 /// ANKRD20A4 /// ANKRD20A5P /// ANKRD20A8P	-1.36396	-5.062	-0.670158	-4.4034	-4.28326	-4.679	-3.95832	3.28817
226556_at	MAP3K13	-4.44489	-1.20708	1.25248	-1.4098	1.77867	-4.82685	-2.02199	3.27448
1554704_at	ATP8B3	-4.14773	-0.709509	0.591548	-2.98602	-4.94333	-0.610425	-2.6794	3.27095
238513_at	PRRG4	0.0501537	-1.81585	0.667037	-4.4034	-4.85857	-1.96253	-2.59804	3.26508
206670_s_at	GAD1	-3.4906	-0.103019	1.04569	-1.94129	-2.4936	-3.02546	-2.2108	3.25649
217995_at	SQRDL	2.61591	2.53056	4.39115	0.150648	3.77745	-3.39917	1.13508	3.25607
1555426_a_at	OTUD5	-0.868957	-0.767484	2.59014	0.033723	-0.560211	-1.15791	-0.664168	3.25431
201360_at	CST3	-0.845251	-3.32312	1.14383	-3.09807	-3.0092	-0.259822	-2.10709	3.25092
210321_at	GZMH	-4.04295	-3.52391	-0.199767	-1.38452	-3.78019	-4.49817	-3.44595	3.24618
216417_x_at	HOXB9	-0.535516	0.0237914	2.17858	-1.4565	-0.789446	-2.54283	-1.0601	3.23868
208933_s_at	LGALS8	-5.02886	-4.86896	-0.670158	-1.36019	-4.49037	-3.79565	-3.90881	3.23865
1557014_a_at	FAM201A	-5.38146	-5.00193	-1.86762	-4.87783	-5.09599	-5.17028	-5.1055	3.23788
235639_at	CDH19	-3.94142	-3.74774	-0.429438	-2.46875	-3.58452	-4.57222	-3.66293	3.23349
208727_s_at	CDC42	2.6015	2.41412	4.84514	2.10403	0.748863	0.204488	1.6146	3.23054
222974_at	IL22	-5.02886	-5.23411	-1.66833	-4.43202	-4.68293	-5.09687	-4.89496	3.22663
209122_at	LOC100509484 /// PLIN2	-4.53635	-0.709509	2.83239	-0.743877	3.53043	0.492986	-0.393263	3.22565
208426_x_at	KIR2DL2 /// KIR2DL4 /// KIR2DL5A /// KIR2DL5B /// KIR3DL3 /// KIR3DS1 /// LOC100287534	-4.80238	-3.25757	-0.692809	-3.54069	-4.076	-3.9024	-3.91581	3.223
201631_s_at	IER3	3.20678	1.10348	4.70181	2.62893	-0.0357382	0.524425	1.48557	3.21624
1554544_a_at	MBP	0.515722	-4.06632	0.599778	-3.09807	-3.40597	-3.02546	-2.61602	3.2158
239809_at	-	-4.631	-4.49208	-1.05805	-4.55725	-3.0092	-4.679	-4.2737	3.21566
216627_s_at	B4GALT1	-4.44489	-3.66971	-0.2151	-3.81975	-0.430991	-4.78501	-3.43007	3.21497
226372_at	CHST11	-1.36396	-2.4975	0.547084	-0.544136	-4.77695	-4.15621	-2.66775	3.21483
201189_s_at	ITPR3	-3.03216	0.779072	1.40012	-0.544136	-3.08449	-3.19143	-1.81463	3.21475
1560371_at	LOC401321	-3.84879	-3.90546	-0.584533	-3.3319	-4.28326	-3.59154	-3.79219	3.20766
228531_at	SAMD9	-3.57109	-1.58978	0.731935	-3.02097	-5.29281	1.09747	-2.47544	3.20737
244413_at	CLECL1	-0.773491	-1.8835	0.908401	-2.66617	-2.32817	-3.824	-2.29507	3.20347
208997_s_at	UCP2	-3.25107	-0.0672745	1.81695	1.43875	-3.78019	-1.26028	-1.38401	3.20096
213849_s_at	PPP2R2B	-2.53873	-2.14882	1.07099	-3.45388	1.65897	-4.15621	-2.12773	3.19873
205278_at	GAD1	-4.23991	-0.404282	1.08274	-1.69121	-3.78019	-0.455721	-2.11426	3.197
202834_at	AGT	-3.57109	-3.38533	-0.183876	-2.30048	-4.076	-3.55868	-3.37832	3.19444
219993_at	SOX17	-4.71828	-4.57176	-0.926828	-2.80343	-3.58452	-4.92804	-4.12121	3.19438
231817_at	USP53	-4.71828	-1.91908	-0.262104	-3.14102	-3.32466	-4.15621	-3.45185	3.18975
204633_s_at	RPS6KA5	-0.135168	-2.23271	1.88855	-2.80343	-0.0228258	-1.30279	-1.29939	3.18794
204043_at	TCN2	-2.77161	-2.36251	0.518085	-2.23726	-2.74239	-3.21735	-2.66623	3.18431
205386_s_at	MDM2	-2.08162	-4.2399	-0.293795	-4.85093	-2.16722	-4.04854	-3.47764	3.18385
1569369_at	ZFYVE28	-2.83599	-4.57176	-1.00463	-3.8565	-4.77695	-4.8901	-4.18626	3.18163
228377_at	KLHL14	-5.02886	-0.0438549	2.33229	-3.06156	2.77437	1.11413	-0.849155	3.18145
212390_at	LOC728802 /// PDE4DIP	-2.27225	-2.95909	0.19159	-3.14102	-3.32466	-3.24826	-2.98905	3.18064
205945_at	IL6R	-4.04295	-5.00193	-0.926828	-3.73694	-3.32466	-4.42708	-4.10671	3.17988
220576_at	PGAP1	-1.74932	-0.931323	1.96273	-3.02097	-0.378814	-0.0044005	-1.21697	3.17969
211245_x_at	KIR2DL4	-4.14773	-4.32385	-0.738854	-3.97556	-3.58452	-3.55868	-3.91807	3.17922
218901_at	PLSCR4	-5.09916	-5.062	-1.78469	-4.52507	-5.09599	-5.03265	-4.96297	3.17828
230280_at	TRIM9	-3.94142	-4.80226	-1.29244	-4.7757	-4.3935	-4.42708	-4.46799	3.17555
219858_s_at	MFSD6	-3.57109	-1.23258	0.986652	-3.37005	-1.71785	-1.05063	-2.18844	3.17509
205768_s_at	SLC27A2	-0.496873	0.0682604	2.15219	-2.73532	0.270409	-2.21161	-1.02103	3.17322
206332_s_at	IFI16	2.35707	0.732552	3.17319	-0.490816	2.45328	-5.03265	0.00388687	3.1693
208949_s_at	LGALS3	-4.14773	3.59965	2.25941	-3.02097	3.2531	-4.19755	-0.9027	3.16211
226607_at	C20orf194	-3.94142	-3.59575	-0.447434	-3.25511	-3.97205	-3.2731	-3.60748	3.16005
1553765_a_at	KLHL32	-5.16004	-5.12563	-1.4883	-4.7757	-2.87206	-5.30698	-4.64808	3.15978
201554_x_at	GYG1	0.620769	0.725946	3.93579	2.00279	0.945959	-0.411651	0.776761	3.15903
218805_at	GIMAP1-GIMAP5 /// GIMAP5	-1.82658	-2.19049	1.03282	-0.615562	-2.74239	-3.24826	-2.12466	3.15747
217192_s_at	PRDM1	-2.32327	-1.47314	1.41498	-1.6072	-2.43613	-0.855422	-1.73903	3.15401
223986_x_at	DMRT2	-4.44489	-1.56158	-0.0681974	-1.19733	-4.17812	-4.679	-3.21218	3.14399
226905_at	FAM101B	-1.09965	1.40123	3.71591	-2.46875	0.859375	4.17634	0.573709	3.1422
217373_x_at	MDM2	-1.39525	-2.84469	0.972541	-2.91157	0.00451945	-3.69366	-2.16813	3.14067
221773_at	ELK3	1.86786	-1.11298	1.42463	-3.65925	-5.02157	-0.645149	-1.71422	3.13885
228088_at	SESTD1	-1.59912	-3.90546	-0.604907	-4.63879	-4.59123	-3.96762	-3.74044	3.13554
209310_s_at	CASP4	-1.30126	-3.66971	0.0277674	-3.37005	-4.3935	-2.80005	-3.10692	3.13468
224833_at	ETS1	1.74669	0.304871	2.73013	2.1656	-5.09599	-1.11562	-0.39889	3.12902
207238_s_at	PTPRC	-0.330231	-2.59393	1.99	0.845991	1.13996	-4.75298	-1.13824	3.12823
227062_at	LOC100653017 /// MIR612 /// NEAT1	1.64938	-0.103019	2.7517	-1.33628	0.0676329	-2.15342	-0.375142	3.12684
1558496_at	LOC100505609	-4.95643	-5.12563	-1.32373	-4.30465	-2.87206	-4.96254	-4.44426	3.12053
1557915_s_at	GSTO1	2.82197	2.94276	3.2718	-3.65925	2.99847	-4.34466	0.151857	3.11995
201324_at	EMP1	-4.80238	-3.98895	-1.42246	-3.97556	-4.85857	-5.06651	-4.53839	3.11593
225450_at	AMOTL1	-3.57109	-1.75195	0.22561	-1.6072	-3.58452	-3.9332	-2.88959	3.1152
241074_at	-	-4.80238	-3.98895	-0.5434	-2.08588	-3.68072	-3.72293	-3.65617	3.11277
241769_at	-	-0.967471	-0.786975	1.48961	-3.41588	-1.38926	-1.54765	-1.62145	3.11106
219634_at	CHST11	-1.91097	-2.27291	0.468064	-1.04487	-4.17812	-3.79565	-2.64051	3.10857
202570_s_at	DLGAP4	-2.89912	-1.8523	1.09443	-0.980922	-2.4936	-1.81827	-2.00884	3.10327
243386_at	CASZ1	-4.53635	-4.93704	-0.411663	-4.696	-2.80727	-0.583623	-3.51206	3.10039
241370_at	LOC286052	-2.89912	-2.4533	0.355265	-3.93327	-1.97523	-2.43457	-2.7391	3.09436
211275_s_at	GYG1	0.639725	0.825803	4.09522	2.04656	1.18886	0.324271	1.00504	3.09017
203416_at	CD53	1.7509	-0.499026	2.67157	-1.13046	-2.32817	0.161858	-0.40898	3.08055
1569886_a_at	GLB1L3	-5.02886	-5.062	-1.08686	-4.01256	-5.23041	-1.48297	-4.16336	3.0765
232584_at	-	-4.23991	-3.98895	-0.411663	-3.54069	-1.11504	-4.53469	-3.48386	3.07219
227182_at	SUSD3	-3.40639	-3.25757	-0.0244468	-3.09807	-1.79938	-3.9024	-3.09276	3.06831
229103_at	WNT3	-5.2765	-2.84469	-0.879135	-4.74941	-4.59123	-2.27301	-3.94697	3.06783
209700_x_at	PDE4DIP	-4.88385	-5.12563	-1.91146	-4.72133	-4.94333	-5.17028	-4.96888	3.05742
1563182_at	ACVR1C	-4.23991	-4.65054	-1.38984	-4.49726	-3.97205	-4.86021	-4.44399	3.05416
38037_at	HBEGF	-3.03067	-3.42873	-0.0119587	-2.59658	-2.93923	-3.289	-3.05684	3.04488
210845_s_at	PLAUR	-2.17928	-2.73949	0.72481	-1.58638	-2.74239	-2.35151	-2.31981	3.04462
214866_at	PLAUR	-3.17544	-4.06632	-0.32567	-2.17737	-4.17812	-3.24826	-3.3691	3.04343
230659_at	-	-0.296395	0.0905847	1.91903	-1.24344	-5.09599	0.931664	-1.12271	3.04174
204401_at	KCNN4	-1.39525	-1.91908	1.56589	-1.77383	-0.639419	-1.64324	-1.47416	3.04005
217629_at	-	-4.14773	-4.06632	-0.648849	-2.84144	-4.68293	-2.70131	-3.68795	3.0391
204236_at	FLI1	-1.18202	-2.27291	1.28048	-1.29083	-2.27064	-1.77296	-1.75788	3.03835
218005_at	ZNF22	-4.23991	-4.49208	0.825959	0.687294	-4.3935	1.38741	-2.21016	3.03612
206693_at	IL7	-4.53635	-3.52391	-0.831469	-4.36877	-1.79938	-5.09687	-3.86505	3.03359
230170_at	OSM	-3.40639	-2.4975	-0.123384	-2.66617	-2.94034	-4.27085	-3.15625	3.03287
218764_at	PRKCH	-4.3433	-2.79562	-0.761545	-3.54069	-4.94333	-3.34158	-3.7929	3.03136
213924_at	GNAL	-3.75666	-4.2399	-0.670158	-2.42869	-3.78019	-4.27085	-3.69525	3.0251
205180_s_at	ADAM8	0.916177	-0.747192	2.66759	-1.74319	-0.659756	0.454712	-0.35585	3.02344
210240_s_at	CDKN2D	-2.13094	-2.07195	0.599778	-2.14612	-2.67629	-3.07986	-2.42103	3.02081
205964_at	ZNF426	-4.80238	-2.36251	-0.183876	-4.43202	-1.75775	-2.63091	-3.19712	3.01324
234016_at	LOC90499	-2.13094	-4.41289	0.0152029	-2.91157	-4.17812	-1.33785	-2.99427	3.00948
241985_at	JMY	-2.37272	-3.98895	0.972541	-2.4972	0.576808	-1.89854	-2.03612	3.00866
240053_x_at	PEX5L	-4.04295	-4.86896	-1.35789	-2.27098	-5.40676	-5.23694	-4.36532	3.00743
238950_at	TNFRSF9	-1.95156	-3.25757	0.153814	-3.17456	-2.87206	-3.00016	-2.85118	3.005
230748_at	SLC16A6	-3.4906	-4.86896	-0.604907	-3.97556	-3.68072	-2.03312	-3.60979	3.00489
244050_at	PTPLAD2	-4.71828	0.0466051	1.08274	-3.14102	-3.0092	1.22718	-1.91894	3.00168
226219_at	ARHGAP30	2.23642	0.629999	2.4471	-2.14612	0.91285	-4.38818	-0.551005	2.99811
219691_at	SAMD9	-3.84879	-2.14882	0.0409408	-2.84144	-4.49037	-1.43199	-2.95228	2.99322
203827_at	WIPI1	-2.96564	-1.06769	1.56589	0.459085	-1.45762	-2.08581	-1.42354	2.98943
222442_s_at	ARL8B	-0.0756725	1.68467	2.55621	0.743338	-5.09599	0.583444	-0.43204	2.98825
207840_at	CD160	-4.631	-4.2399	-0.523265	-3.14102	-3.49574	-2.04879	-3.51129	2.98802
213624_at	SMPDL3A	-3.75666	-4.49208	-0.183876	-3.37005	-4.3935	0.154111	-3.17163	2.98776
203710_at	ITPR1	-0.314132	2.35547	4.16549	1.48465	1.71071	0.672094	1.18176	2.98373
215411_s_at	TRAF3IP2	-3.75666	-3.66971	-0.359617	-1.94129	-3.78019	-3.55868	-3.34131	2.98169
210279_at	GPR18	-4.44489	-4.2399	0.236475	-2.91157	2.53058	-4.64496	-2.74215	2.97863
236280_at	-	-4.3433	-4.49208	-1.55843	-3.93327	-4.94333	-4.92804	-4.528	2.96958
208158_s_at	OSBPL1A	-3.57109	-3.90546	0.848904	-0.633403	-3.58452	1.09271	-2.12035	2.96926
203475_at	CYP19A1	-4.44489	2.24725	1.32302	2.54378	-4.076	-4.49817	-1.64561	2.96862
237154_at	-	-2.59834	-3.82704	-0.183876	-2.62987	-3.32466	-3.36799	-3.14958	2.96571
238890_at	BRWD1	-2.96564	-4.73058	-0.716513	-3.97556	-4.28326	-2.45234	-3.68148	2.96496
239988_at	-	-4.80238	-3.66971	-0.716513	-3.41588	-4.59123	-1.91376	-3.67859	2.96208
237145_at	EIF2AK4	-4.44489	-3.66971	-1.42246	-4.33353	-4.49037	-4.96254	-4.38021	2.95774
207315_at	CD226	-5.09916	-4.57176	-1.59356	-3.3319	-4.85857	-4.8901	-4.5503	2.95673
218006_s_at	ZNF22	-4.23991	-4.65054	0.166359	-0.526929	-4.17812	-0.350036	-2.78911	2.95547
209270_at	LAMB3	0.0501537	-2.90058	1.46034	-3.06156	2.1066	-3.65673	-1.49242	2.95277
210786_s_at	FLI1	-1.24315	-2.73949	0.795739	-1.08768	-1.97523	-3.69366	-2.14784	2.94358
217203_at	-	-3.03216	-4.1544	-0.564755	-2.30048	-3.78019	-4.27085	-3.50761	2.94286
227510_x_at	MALAT1	-0.296395	-0.652119	2.01211	1.27936	-0.361122	-4.61347	-0.928749	2.94086
205453_at	HOXB2	-3.40639	-3.1958	-0.359617	-2.42869	-3.49574	-3.96762	-3.29885	2.93923
212588_at	PTPRC	-0.439637	-3.38533	1.85264	2.1656	0.799795	-4.57222	-1.08636	2.939
216323_x_at	TUBA3C /// TUBA3D	-1.78773	3.30362	2.98542	0.503106	-1.84372	0.0752886	0.0501138	2.93531
212473_s_at	MICAL2	-4.71828	-0.0321785	1.02652	-2.66617	-3.97205	1.84968	-1.9078	2.93432
204411_at	KIF21B	-3.25107	-2.64126	-0.199767	-2.66617	-3.68072	-3.43073	-3.13399	2.93422
227599_at	MB21D2	0.721374	-3.32312	2.34674	-2.27098	1.0488	0.904793	-0.583828	2.93057
206472_s_at	TLE3	-0.943726	-4.2399	0.257965	-3.49692	-3.0092	-1.67037	-2.67202	2.92999
209398_at	HIST1H1C	1.23459	0.969106	4.39547	3.40282	-0.103429	1.86497	1.47361	2.92186
204627_s_at	ITGB3	-4.14773	-4.2399	-0.879135	-3.54069	-4.59123	-2.41183	-3.78628	2.90714
213836_s_at	WIPI1	-2.83599	-1.11298	1.49359	0.138025	-2.21622	-1.01308	-1.40805	2.90164
231250_at	HOXB-AS4	-2.42676	-0.465488	0.47839	-4.08605	-4.076	-1.03107	-2.41707	2.89546
209581_at	PLA2G16	-0.556473	-0.126508	2.21224	-1.69121	2.42182	-3.46157	-0.682786	2.89503
202615_at	GNAQ	-3.25107	-4.2399	0.0795547	1.48465	-3.24094	-4.82685	-2.81482	2.89438
206023_at	NMU	-0.821927	-4.06632	0.0152029	-3.29311	-1.97523	-4.23728	-2.87877	2.89398
216174_at	HCRP1	-2.65099	-1.53269	1.72244	-1.6072	0.576808	-0.603513	-1.16352	2.88596
234978_at	SLC36A4	-4.23991	-1.6857	0.840865	-2.17737	-1.0073	-1.10676	-2.04341	2.88427
1560916_a_at	DPY19L1	-1.12659	-2.27291	1.42463	-1.22124	-0.396725	-2.27301	-1.45809	2.88272
229830_at	-	1.31034	-3.01285	1.64536	-1.4565	-0.203775	-2.82206	-1.23697	2.88233
212659_s_at	IL1RN	-2.37272	-2.40791	0.701148	-0.707082	-2.32817	-3.07986	-2.17915	2.8803
239777_at	C14orf182	-4.04295	-2.69227	0.0675357	-2.27098	-0.522478	-4.53469	-2.81267	2.88021
243178_at	-	-2.77161	-2.90058	-0.879135	-4.16196	-4.94333	-4.00923	-3.75734	2.87821
235777_at	ANKRD44	-4.04295	-0.177757	-0.153313	-4.16196	-2.27064	-4.49817	-3.0303	2.87698
213725_x_at	XYLT1	-4.44489	-4.73058	-1.20094	-3.97556	-2.27064	-4.96254	-4.07684	2.8759
217852_s_at	ARL8B	1.97538	2.69497	3.76966	2.12364	-5.02157	2.69788	0.894059	2.8756
226374_at	CXADR	-2.17928	-0.390137	0.448348	-4.23543	-1.05995	-4.27085	-2.42713	2.87548
203044_at	CHSY1	1.74669	0.772306	3.66145	-1.02248	0.218585	2.22962	0.788945	2.87251
201470_at	GSTO1	3.10399	3.30046	3.43058	-2.27098	3.05392	-4.38818	0.559844	2.87074
241435_at	-	-0.893453	-3.45691	0.141445	-0.980922	-4.49037	-3.824	-2.72913	2.87058
201945_at	FURIN	-1.49335	-1.78308	1.64994	-0.980922	-0.541674	-1.30279	-1.22036	2.8703
227750_at	KALRN	-2.89912	-3.01285	-0.230351	-2.17737	-3.58452	-3.824	-3.09957	2.86922
204654_s_at	TFAP2A	-4.631	-1.39085	-0.153313	-2.70066	-2.61464	-3.75754	-3.01894	2.86562
204622_x_at	NR4A2	-3.25107	-3.74774	-0.761545	-4.49726	-2.74239	-3.86707	-3.6211	2.85956
221232_s_at	ANKRD2	-4.23991	-3.59575	-0.012065	-1.74319	-0.835712	-3.9332	-2.86955	2.85749
201170_s_at	BHLHE40	2.14583	3.62771	4.54711	3.31743	-4.076	3.43745	1.69049	2.85663
232080_at	HECW2	-1.04418	-1.18297	0.608791	-4.05129	-0.504122	-4.42708	-2.24193	2.85072
209803_s_at	PHLDA2	3.03923	0.367102	3.78548	2.89469	-3.8741	2.25549	0.936483	2.849
209679_s_at	SMAGP	-4.14773	-3.90546	-0.670158	-2.39753	-3.24094	-3.9024	-3.51881	2.84865
202363_at	SPOCK1	-3.57109	-4.06632	-1.03281	-2.88224	-4.68293	-4.19755	-3.88003	2.84721
227771_at	LIFR	-4.53635	-4.2399	-1.55843	-4.36877	-4.49037	-4.38818	-4.40471	2.84629
204678_s_at	KCNK1	-4.53635	-3.38533	0.179355	-3.54069	-1.32501	-0.542127	-2.6659	2.84526
232797_at	-	-0.0476927	-0.616488	1.56589	-3.14102	-1.08877	-1.46855	-1.2725	2.8384
233500_x_at	CLEC2D	-0.181817	1.66843	1.51742	-2.39753	-1.63984	-4.04854	-1.31986	2.83728
205084_at	BCAP29	-2.22545	-0.404282	1.58013	-1.43181	-0.172581	-2.04879	-1.25658	2.83672
208935_s_at	LGALS8	-5.02886	-5.00193	-1.17168	-1.48561	-4.59123	-3.9332	-4.00817	2.83648
222833_at	LPCAT2	-5.21478	-5.17676	-2.18411	-4.58328	-4.77695	-5.34358	-5.01907	2.83496
215071_s_at	HIST1H2AC	-0.106022	-1.50383	3.24472	3.90762	-0.0619148	-0.170292	0.413112	2.8316
226621_at	OSMR	-3.75666	-4.2399	-1.05805	-3.65925	-3.78019	-4.00923	-3.88904	2.831
227799_at	MYO1G	0.789884	1.16671	3.15655	0.469842	-0.327026	-0.448921	0.330098	2.82645
235359_at	LRRC33	-3.40639	-4.73058	-0.109673	-1.94129	-2.4936	-2.10172	-2.93472	2.82504
227976_at	CXorf69	-5.02886	-4.49208	-1.42246	-2.33499	-4.49037	-4.8901	-4.24728	2.82482
224929_at	TMEM173	0.278764	-0.449007	2.22081	0.86388	-3.49574	-0.206986	-0.601817	2.82263
209485_s_at	OSBPL1A	-4.23991	-4.49208	0.292108	-0.615562	-3.8741	0.579834	-2.52836	2.82047
238320_at	LOC100653017 /// MIR612 /// NEAT1	1.89567	0.402108	2.22718	-1.69121	-0.0751834	-3.49249	-0.59222	2.8194
242058_at	-	-1.86939	-3.66971	-0.411663	-3.54069	-2.87206	-4.19755	-3.22988	2.81822
210909_x_at	LPAL2	-4.44489	-3.74774	-1.20094	-4.20331	-3.68072	-4.00923	-4.01718	2.81623
1554834_a_at	RASSF5	-3.33085	-1.71846	0.236475	-0.633403	-2.94034	-4.27085	-2.57878	2.81526
214657_s_at	LOC100653017 /// MIR612 /// NEAT1	-2.37272	-3.07101	0.323443	-1.13046	-1.45762	-4.42708	-2.49178	2.81522
1555292_at	FAM40B	-3.33085	-2.84469	-0.293795	-2.88224	-2.55423	-3.9024	-3.10288	2.80908
231182_at	WIPF1	-3.94142	-2.40791	0.12974	-1.26524	-2.12086	-3.65673	-2.67843	2.80817
207980_s_at	CITED2	-0.619291	2.2662	2.35159	-1.91277	0.0174879	-2.01436	-0.452545	2.80413
230943_at	SOX17	-4.631	-4.80226	-1.7422	-3.93327	-5.09599	-4.23728	-4.53996	2.79776
214185_at	KHDRBS1	-3.4906	-2.95909	-0.447434	-3.14102	-4.28326	-2.33471	-3.24174	2.7943
223578_x_at	MALAT1	-1.07099	-1.8523	1.05885	-0.980922	-1.45762	-3.30507	-1.73338	2.79223
235147_at	-	-5.2765	-4.41289	-0.854153	-3.6946	-2.21622	-2.63091	-3.64623	2.79207
223961_s_at	CISH	-3.25107	0.490058	2.05558	1.56169	-0.327026	-2.15342	-0.735954	2.79154
228658_at	MIAT	-3.25107	-3.1958	0.518085	-2.39753	0.250321	-2.77231	-2.27328	2.79136
214369_s_at	RASGRP2	-2.71261	-4.73058	-0.926828	-2.56626	-4.49037	-4.08082	-3.71613	2.7893
204342_at	SLC25A24	-5.09916	1.8855	1.00704	-4.12617	-0.449566	-1.11562	-1.781	2.78804
238356_at	DOCK11	-1.74932	-3.38533	-0.32567	-1.74319	-4.85857	-3.824	-3.11208	2.78641
1563524_a_at	ITPK1-AS1	-5.09916	-4.80226	-1.8264	-4.05129	-3.97205	-5.13079	-4.61111	2.78471
216944_s_at	ITPR1	-1.21154	1.60501	3.3001	1.08261	0.626292	0.474909	0.515456	2.78465
205222_at	EHHADH	-4.04295	-5.00193	-1.35789	-3.37005	-3.08449	-5.20292	-4.14047	2.78258
211825_s_at	FLI1	-0.845251	-2.07195	0.80361	-0.839927	-2.37939	-3.75754	-1.97881	2.78242
203914_x_at	HPGD	-4.95643	-4.2399	-1.45444	-2.36398	-4.59123	-5.03265	-4.23684	2.7824
226333_at	IL6R	-2.48086	-4.06632	0.19159	-2.11264	-1.6029	-2.68094	-2.58873	2.78032
222699_s_at	PLEKHF2	-2.71261	-0.709509	1.53578	-1.43181	0.116093	-1.48297	-1.24416	2.77994
202748_at	GBP2	-0.992873	-0.301036	2.47989	-0.131712	1.45514	-1.48297	-0.290691	2.77058
1552584_at	IL12RB1	0.0909595	-1.65431	0.972541	-1.71853	-4.49037	-1.20743	-1.79594	2.76848
224786_at	SCOC	-5.09916	1.99226	2.5241	-0.131712	0.0676329	1.95012	-0.244171	2.76827
237460_x_at	C14orf182	-2.89912	-1.58978	0.429141	-2.70066	0.0299346	-4.53469	-2.33886	2.768
1563473_at	-	-3.94142	-4.86896	-1.66833	-3.57208	-5.02157	-4.75298	-4.4314	2.76307
235536_at	SNORD89	-3.40639	-2.69227	-1.42246	-4.61092	-4.94333	-5.26948	-4.18448	2.76201
203501_at	CPQ	-4.53635	-4.2399	-1.20094	-3.09807	-4.3935	-3.52549	-3.95866	2.75772
237737_at	LOC100289026	0.455419	-3.98895	-0.199767	-4.01256	-3.08449	-4.15621	-2.95736	2.75759
212268_at	SERPINB1	0.748265	2.33	4.07275	0.677491	2.99197	-0.165195	1.31651	2.75624
202083_s_at	SEC14L1	-3.17544	-1.75195	1.40012	-1.6072	-1.32501	1.13209	-1.3455	2.74562
1563414_at	-	-5.09916	-0.997688	0.397965	-1.66456	-4.68293	0.726129	-2.34364	2.74161
208966_x_at	IFI16	2.08135	1.61831	3.10693	0.534801	2.56047	-4.96254	0.366481	2.74045
210001_s_at	SOCS1	1.25825	1.98137	2.91277	0.706158	1.565	-4.64496	0.173164	2.7396
205790_at	SKAP1	-2.96564	-3.1359	-0.5434	-3.02097	-3.49574	-3.79565	-3.28278	2.73938
1560397_s_at	KLHL6	-1.63596	-2.1112	0.91613	-2.33499	0.185953	-3.21735	-1.82271	2.73884
220483_s_at	RNF19A	-2.03952	-2.03295	1.54816	0.459085	1.03175	-3.36799	-1.18992	2.73809
230083_at	USP53	-3.94142	-2.64126	-0.2151	-1.06643	-2.80727	-4.30638	-2.95255	2.73745
203628_at	IGF1R	0.648842	-0.616488	1.73826	-1.53522	-2.12086	-1.32589	-0.989923	2.72819
226152_at	TTC7B	-4.631	-3.74774	-0.246515	-0.780115	-3.68072	-2.03312	-2.97454	2.72802
232471_at	-	-1.33279	-3.59575	-0.394382	-2.73532	-3.32466	-4.61347	-3.1204	2.72602
1552634_a_at	ZNF101	-0.893453	-1.50383	0.608791	-2.20617	-3.8741	-2.10172	-2.11585	2.72464
211356_x_at	LEPR	-3.66432	-3.74774	-0.831469	-1.69121	-4.77695	-3.86707	-3.54945	2.71799
233799_at	-	-2.42676	-3.98895	-0.230351	-4.05129	-1.14271	-3.10702	-2.94335	2.71299
210095_s_at	IGFBP3	-4.14773	-3.38533	-1.08686	-3.3319	-3.97205	-4.11909	-3.79122	2.70436
223475_at	CRISPLD1	-3.10431	-4.93704	-0.692809	-0.309378	-4.94333	-3.65673	-3.39016	2.69735
200907_s_at	PALLD	-2.37272	-1.8835	0.649809	-2.91157	-0.744271	-2.29061	-2.04053	2.69034
240064_at	-	-3.75666	-4.1544	-1.05805	-2.73532	-4.77695	-3.30507	-3.74568	2.68763
221582_at	HIST3H2A	0.266005	1.36112	2.31998	1.30578	-2.06914	-2.70131	-0.367508	2.68748
241763_s_at	FBXO32	-3.94142	-2.27291	1.87123	-0.917393	1.37823	1.71069	-0.808561	2.67979
223169_s_at	RHOU	-4.04295	-4.57176	-0.738854	-3.3319	-3.58452	-1.56033	-3.41829	2.67944
209488_s_at	RBPMS	-4.71828	-4.65054	-1.99579	-4.36877	-4.77695	-4.86021	-4.67495	2.67916
232256_s_at	LOC401321	-4.44489	-4.32385	-1.52238	-3.89755	-4.17812	-4.15621	-4.20012	2.67775
223377_x_at	CISH	-1.86939	1.76197	3.16752	2.17857	0.799795	-0.417989	0.490591	2.67693
209083_at	CORO1A	0.476965	2.8023	4.00706	3.86446	-1.29366	0.805176	1.33105	2.67602
233579_at	-	-3.75666	-5.00193	-1.91146	-4.63879	-4.85857	-4.679	-4.58699	2.67552
209193_at	PIM1	-0.845251	-1.20708	1.77007	-2.66617	0.28052	-0.0823299	-0.904063	2.67413
203030_s_at	PTPRN2	3.34172	-2.84469	2.71719	1.45193	-3.32466	1.60071	0.045003	2.67219
203317_at	PSD4	-1.33279	-0.103019	0.80361	-2.02462	-3.78019	-2.10172	-1.86847	2.67208
1556454_a_at	LOC100506274	-4.631	-4.65054	-1.95117	-4.33353	-4.77695	-4.71791	-4.62199	2.67082
221029_s_at	WNT5B	-4.14773	-4.2399	-0.262104	0.54501	-3.97205	-2.84744	-2.93242	2.67032
229016_s_at	TRERF1	-1.86939	-2.27291	1.25248	-1.74319	-1.17232	0.0666485	-1.39823	2.65072
207943_x_at	PLAGL1	-4.631	-4.32385	-0.784963	-4.16196	-3.8741	-0.175652	-3.43331	2.64835
208965_s_at	IFI16	1.53289	0.793603	2.05558	-1.53522	1.35919	-5.09687	-0.58928	2.64486
206396_at	SLC1A1	-2.42676	-4.1544	-0.761545	-4.01256	-2.94034	-3.49249	-3.40531	2.64376
204653_at	TFAP2A	-4.14773	0.678309	1.80671	-2.30048	-0.203775	1.80826	-0.833083	2.6398
1560396_at	KLHL6	-1.82658	-3.32312	0.429141	-3.54069	0.585267	-2.94696	-2.21042	2.63956
243358_at	IGF1R	-2.08162	-3.1359	-0.375937	-2.94451	-3.08449	-3.824	-3.01411	2.63817
205020_s_at	ARL4A	-3.94142	-4.06632	0.527768	1.99826	-2.21622	-2.31261	-2.10766	2.63543
223341_s_at	SCOC	-4.88385	1.4332	1.43951	-0.917393	-1.38926	-0.202006	-1.19186	2.63137
231880_at	FAM40B	-3.66432	-3.38533	-0.808028	-3.09807	-3.68072	-3.36799	-3.43929	2.63126
240258_at	ENO1	-0.750935	-2.14882	0.0277674	-1.87983	-4.076	-4.15621	-2.60236	2.63013
203143_s_at	KIAA0040	-3.4906	-3.38533	-0.738854	-2.36398	-3.78019	-3.824	-3.36882	2.62997
1557116_at	APOL6	-3.40639	-2.4975	0.269378	-0.900119	-1.56627	-3.43073	-2.3602	2.62958
1558497_a_at	LOC100505609	-5.21478	-4.93704	-1.8264	-3.97556	-3.68072	-4.46652	-4.45492	2.62852
214995_s_at	APOBEC3F /// APOBEC3G	-1.09965	-0.218345	0.537822	-2.5314	-3.78019	-2.82206	-2.09033	2.62815
215146_s_at	TTC28	-1.99373	-4.65054	0.19159	-2.14612	-3.0092	-0.37504	-2.43493	2.62651
204790_at	SMAD7	-1.71098	-1.62176	-0.0953018	-4.16196	-4.77695	-1.32589	-2.71951	2.62421
217741_s_at	ZFAND5	1.03868	1.26642	3.9668	0.715227	3.14671	0.561209	1.34565	2.62115
219477_s_at	MRPS31P3 /// THSD1 /// THSD1P1 /// TPTE2P2	-1.91097	-3.38533	0.387609	-2.42869	-2.87206	-0.562407	-2.23189	2.6195
1553856_s_at	P2RY10	-3.84879	-3.90546	-1.17168	-3.93327	-3.24094	-4.00923	-3.78754	2.61585
224568_x_at	LOC100507645 /// MALAT1	1.29906	0.80027	3.2718	1.31344	1.39615	-1.48297	0.665191	2.60661
209407_s_at	DEAF1	0.153598	-0.465488	1.94546	-2.94451	0.542898	-0.583623	-0.659425	2.60488
211354_s_at	LEPR	-3.40639	-4.41289	-1.29244	-3.09807	-4.3935	-4.15621	-3.89341	2.60097
204789_at	FMNL1	-0.918571	-1.02079	1.32857	-1.36019	-1.38926	-1.65609	-1.26898	2.59755
230747_s_at	TTC39C	-4.53635	-2.07195	0.0152029	-1.74319	-0.858097	-3.69366	-2.58065	2.59585
1568619_s_at	ITPRIPL2	-3.66432	0.322831	1.40012	-1.15261	-0.0228258	-1.45785	-1.19495	2.59507
233748_x_at	PRKAG2	-3.57109	-3.74774	-0.951481	-2.70066	-4.68293	-3.02546	-3.54558	2.5941
235778_s_at	ANKRD44	-3.66432	0.296665	0.0010542	-3.02097	-2.21622	-4.34466	-2.5899	2.59095
201601_x_at	IFITM1 /// IFITM2	3.08976	2.15148	4.49349	3.95433	-3.8741	4.20847	1.90599	2.5875
210527_x_at	TUBA3C /// TUBA3D	-0.798239	4.01732	2.86861	-0.277726	-0.722888	-0.806983	0.282296	2.58632
212769_at	TLE3	-0.348391	-3.98895	0.292108	-2.59881	-2.94034	-1.57437	-2.29017	2.58228
205468_s_at	IRF5	-2.37272	1.41744	1.37018	0.226945	-2.06914	-3.24826	-1.20915	2.57932
227598_at	C7orf29	-1.74932	0.296665	2.98832	0.0477191	2.50674	0.951075	0.410576	2.57774
241342_at	TMEM65	-1.59912	-1.20708	1.09443	-2.84144	-0.835712	-0.925515	-1.48177	2.57621
240863_at	CYP19A1	-5.09916	-0.244803	-0.564755	0.0872353	-5.16794	-5.26948	-3.13883	2.57407
227514_at	ITPRIPL2	-4.44489	-0.16495	0.641117	-1.06643	-0.932154	-3.0533	-1.93235	2.57346
228582_x_at	MALAT1	-1.95156	-2.03295	0.573813	-1.5571	-1.11504	-3.34158	-1.99965	2.57346
204205_at	APOBEC3G	-0.228787	1.23133	1.9026	0.0610118	-4.94333	0.530571	-0.66984	2.57244
203395_s_at	HES1	-1.46106	-4.2399	-0.466531	-3.93327	-3.32466	-2.23483	-3.03874	2.57221
209880_s_at	SELPLG	-1.52935	-1.65431	1.25248	0.0872353	-1.67893	-1.81827	-1.31872	2.57121
219878_s_at	KLF13	-2.77161	-1.50383	0.202988	-1.87983	-2.61464	-3.0533	-2.36464	2.56763
239360_at	-	-1.49335	-0.747192	0.269378	-3.21471	-2.4936	-3.52549	-2.29487	2.56425
215286_s_at	PHTF2	-1.49335	-1.8835	0.0152029	-3.65925	-2.32817	-3.36799	-2.54645	2.56166
223940_x_at	LOC100507645 /// MALAT1	1.64513	1.37848	3.72009	2.50097	1.73646	-1.46855	1.1585	2.56159
202957_at	HCLS1	0.729927	-4.41289	1.09443	-1.79819	-4.076	2.22404	-1.46662	2.56106
209522_s_at	CRAT	-4.53635	-3.1359	-0.716513	-3.02097	-3.40597	-2.27301	-3.27444	2.55793
202096_s_at	TSPO	-3.75666	-3.74774	-0.604907	-2.88224	-2.43613	-2.97578	-3.15971	2.5548
203104_at	CSF1R	-0.773491	-3.07101	0.355265	-2.02462	-1.71785	-3.39917	-2.19723	2.55249
219677_at	SPSB1	-3.84879	-3.98895	-0.584533	-0.859715	-3.32466	-3.65673	-3.13577	2.55124
214696_at	MIR22 /// MIR22HG	-4.04295	-3.38533	-0.466531	-2.66617	-3.0092	-1.97916	-3.01656	2.55003
234279_at	-	-4.80238	-2.69227	-1.59356	-3.93327	-4.59123	-4.679	-4.13963	2.54607
232024_at	GIMAP2	1.54788	-0.975777	0.40912	-4.05129	-5.09599	-2.10172	-2.13538	2.5445
221790_s_at	LDLRAP1	-2.48086	-3.25757	-0.359617	-2.76904	-3.49574	-2.5171	-2.90406	2.54445
226811_at	FAM46C	0.115719	-4.93704	0.3661	-2.36398	1.22985	-4.92804	-2.1767	2.5428
228677_s_at	RASAL3	-1.71098	-2.03295	1.04569	0.367488	-0.858097	-3.24826	-1.49656	2.54225
227686_at	OXNAD1	-0.918571	-0.231637	2.00002	-1.13046	0.65028	-1.07728	-0.541534	2.54155
214022_s_at	IFITM1	3.30565	1.91059	4.57406	4.27086	-3.49574	4.18359	2.03499	2.53907
204642_at	S1PR1	-0.893453	-0.515189	0.377341	-4.08605	-1.03296	-4.27085	-2.1597	2.53704
200897_s_at	PALLD	-1.27192	-0.767484	1.10662	-4.16196	0.174236	-1.10676	-1.42678	2.5334
217649_at	ZFAND5	-4.53635	-4.1544	-1.42246	-3.8565	-3.32466	-3.9024	-3.95486	2.5324
212970_at	APBB2	-2.71261	-2.23271	-0.168158	-1.71853	-3.24094	-3.59154	-2.69927	2.53111
224745_x_at	OTUD5	0.4134	0.259321	3.1745	2.60999	0.464492	-0.528661	0.643709	2.53079
206414_s_at	ASAP2	-4.631	-4.93704	0.166359	-2.66617	0.576808	-0.150729	-2.36163	2.52799
218986_s_at	DDX60	-4.71828	-1.13593	-1.17168	-4.01256	-4.68293	-3.9332	-3.69658	2.5249
218251_at	MID1IP1	-3.25107	-4.1544	-0.977394	-3.02097	-3.32466	-3.75754	-3.50173	2.52433
211355_x_at	LEPR	-3.94142	-4.06632	-1.20094	-1.99656	-4.3935	-4.19755	-3.71907	2.51813
216442_x_at	FN1	-3.84879	-2.73949	-0.716513	-1.4565	-3.97205	-4.15621	-3.23461	2.51809
211548_s_at	HPGD	-5.02886	-4.49208	-1.99579	-3.45388	-4.49037	-5.09687	-4.51241	2.51662
209374_s_at	IGHM	-2.96564	-1.75195	0.377341	-1.15261	-2.32817	-2.49789	-2.13925	2.51659
225955_at	METRNL	-3.40639	-0.533058	0.944228	0.743338	-3.78019	-0.880663	-1.57139	2.51562
211499_s_at	MAPK11	-1.86939	-2.79562	-0.0681974	-3.25511	-3.08449	-1.91376	-2.58368	2.51548
213484_at	-	-0.421429	-0.449007	0.937364	-1.82767	-3.97205	-1.19699	-1.57343	2.51079
243541_at	IL31RA	-4.14773	-4.80226	-1.7422	-2.42869	-4.77695	-5.09687	-4.2505	2.5083
238593_at	C11orf80	-2.32327	-4.57176	-0.692809	-3.6946	-3.16058	-2.25229	-3.2005	2.50769
214724_at	DIXDC1	-2.65099	-4.49208	-0.153313	-1.77383	-2.12086	-2.25229	-2.65801	2.5047
212570_at	ENDOD1	-3.03216	-2.4533	-0.246515	-2.59881	-2.94034	-2.72783	-2.75049	2.50397
234312_s_at	ACSS2	-3.10431	-2.4533	0.153814	-1.74319	-2.27064	-2.17661	-2.34961	2.50343
207419_s_at	RAC2	2.00363	2.00811	3.40101	0.60752	0.900236	-1.03107	0.897685	2.50333
209999_x_at	SOCS1	-0.727327	0.192333	1.38086	-1.53522	0.116093	-3.65673	-1.12217	2.50303
218943_s_at	DDX58	-2.37272	-3.1958	0.0920679	-1.26524	-1.75775	-3.46157	-2.41062	2.50268
241845_at	-	-2.42676	-3.74774	-0.168158	-3.37005	-3.0092	-0.790818	-2.66891	2.50075
211005_at	LAT	-3.84879	-4.32385	-0.926828	-2.91157	-3.8741	-2.17661	-3.42698	2.50016
238583_at	MSRB3	-4.71828	-3.1359	-1.22981	-2.98602	-4.076	-3.72293	-3.72783	2.49802
1553133_at	C9orf72	-3.17544	-3.1958	-0.308861	-3.97556	-0.601158	-3.07986	-2.80556	2.4967
219313_at	GRAMD1C	-4.88385	-4.93704	-1.45444	-2.4972	-3.08449	-4.34466	-3.94945	2.49501
203627_at	IGF1R	-1.36396	-1.25753	0.90097	-3.09807	-2.61464	0.391707	-1.5885	2.48947
221223_x_at	CISH	-1.91097	1.81587	2.82447	1.65447	0.481677	-0.362484	0.335714	2.48875
207518_at	DGKE	-4.631	-4.41289	-1.62822	-3.45388	-4.77695	-3.30507	-4.11596	2.48774
210354_at	IFNG	-3.40639	-4.2399	-1.45444	-2.73532	-4.68293	-4.64496	-3.9419	2.48746
237563_s_at	-	0.476965	-0.867683	2.42168	-0.780115	1.7326	-0.889043	-0.0654557	2.48713
225239_at	LOC100653017 /// MIR612 /// NEAT1	1.8755	0.0466051	2.63673	-1.91277	-0.413204	1.19884	0.158996	2.47773
204581_at	CD22	-2.89912	-4.2399	-0.951481	-2.59881	-3.49574	-3.9024	-3.42719	2.47571
240971_x_at	-	-3.17544	-3.90546	-0.951481	-4.08605	-3.24094	-2.72783	-3.42714	2.47566
208748_s_at	FLOT1	-1.24315	-0.231637	1.96955	0.0872353	0.398831	-1.53448	-0.504641	2.47419
225579_at	PQLC3	-0.845251	-1.81585	1.57073	-0.544136	-2.67629	1.37172	-0.901962	2.47269
219157_at	KLHL2	0.729927	0.0466051	1.66955	-2.5314	-1.19921	-1.05871	-0.802557	2.47211
212242_at	TUBA4A	-1.74932	-1.28293	1.76648	0.112991	0.98892	-1.58854	-0.703775	2.47025
217226_s_at	SFXN3	-2.77161	-0.867683	-0.32567	-3.21471	-4.17812	-2.94696	-2.79582	2.47015
1568623_a_at	SLC35E4	-4.04295	-2.40791	-1.03281	-4.20331	-2.80727	-4.04854	-3.50199	2.46918
202351_at	ITGAV	0.952682	0.957277	2.99462	-1.13046	0.674265	1.18921	0.528595	2.46602
239901_at	-	-4.14773	-3.07101	-1.03281	-3.09807	-3.8741	-3.2731	-3.4928	2.45999
229739_s_at	FAM116B	-3.57109	-1.25753	-0.854153	-2.17737	-4.94333	-4.61347	-3.31256	2.45841
214953_s_at	APP	-4.631	-3.59575	0.377341	-3.8565	-0.449566	2.13558	-2.07945	2.45679
203234_at	UPP1	-4.04295	-2.59393	-1.08686	-3.06156	-4.49037	-3.52549	-3.54286	2.456
1557113_at	LOC283588	-4.3433	-4.86896	-1.91146	-3.97556	-4.59123	-4.04854	-4.36552	2.45405
206359_at	SOCS3	-3.17544	-2.36251	0.90097	-0.980922	-0.294481	-0.951189	-1.55291	2.45388
219355_at	CXorf57	-4.80238	-4.86896	-0.109673	-0.651007	-1.71785	-0.773722	-2.56278	2.45311
204283_at	FARS2	2.16248	-0.204446	3.54886	-1.29083	4.00637	0.828665	1.10045	2.44841
206356_s_at	GNAL	-4.80238	-4.80226	-1.86762	-3.25511	-4.59123	-4.11909	-4.31401	2.44639
1567913_at	-	-3.10431	1.39755	1.61936	2.17463	-0.117312	-4.46652	-0.823191	2.44255
221807_s_at	TRABD	-1.99373	-0.533058	1.07099	-0.597933	-1.2305	-2.49789	-1.37062	2.44162
227371_at	BAIAP2L1	-0.662742	-3.38533	-0.0386669	-1.79819	-3.49574	-3.0533	-2.47906	2.44039
206110_at	HIST1H3H	-1.78773	-3.25757	0.537822	-0.309378	-2.43613	-1.71348	-1.90086	2.43868
224507_s_at	MGC12916	-3.17544	-3.82704	-1.17168	-3.49692	-3.08449	-4.46652	-3.61008	2.4384
203333_at	KIFAP3	1.72986	1.13795	3.75792	1.04181	2.3794	0.312835	1.32037	2.43754
205268_s_at	ADD2	0.739188	-0.434134	0.848904	-2.70066	-3.68072	-1.86474	-1.58821	2.43712
210879_s_at	RAB11FIP5	-0.535516	-2.73949	0.247526	-1.87983	-2.74239	-3.02546	-2.18454	2.43206
226659_at	DEF6	-2.48086	-4.41289	-1.20094	-3.21471	-3.97205	-4.08082	-3.63227	2.43133
231382_at	FGF18	-4.53635	-4.1544	-1.08686	-3.09807	-4.3935	-1.4083	-3.51812	2.43126
201325_s_at	EMP1	-4.71828	-4.06632	-1.7422	-3.61874	-3.78019	-4.679	-4.1725	2.43031
243213_at	STAT3	-3.33085	-2.90058	-0.504005	-1.94129	-2.55423	-3.9332	-2.93203	2.42803
213038_at	RNF19B	0.0909595	-0.301036	2.40358	0.780795	-1.14271	0.471485	-0.0201016	2.42369
205159_at	CSF2RB	1.19724	-4.73058	0.22561	0.780795	-4.3935	-3.824	-2.19401	2.41962
239077_at	CSGALNACT2	-0.845251	-2.23271	0.458278	-1.79819	-0.620162	-4.30638	-1.96054	2.41882
225001_at	RAB3D	-0.619291	-1.95803	0.30223	-3.3319	-1.71785	-2.94696	-2.11481	2.41704
1555628_a_at	HAVCR2	-3.25107	-3.07101	-0.604907	-2.80343	-3.32466	-2.65656	-3.02135	2.41644
226461_at	HOXB9	0.32567	0.322831	2.42168	-0.145764	-0.343644	-0.12623	0.00657247	2.4151
57082_at	LDLRAP1	-1.84944	-2.88792	0.123658	-1.14615	-3.19148	-2.36115	-2.28723	2.41089
224828_at	CPEB4	-1.42947	-3.90546	-0.359617	-4.30465	-1.88567	-2.31261	-2.76757	2.40795
1562603_at	RAD51L3-RFFL /// RFFL	-1.07099	-1.75195	0.438815	-3.29311	-1.29366	-2.43457	-1.96886	2.40767
244251_at	LCP2	-4.3433	-5.00193	-2.18411	-4.16196	-4.59123	-4.86021	-4.59172	2.40762
208436_s_at	IRF7	-2.65099	-2.4533	0.292108	-1.24344	-2.80727	-1.41981	-2.11496	2.40707
202082_s_at	SEC14L1	-1.99373	-1.44537	1.42463	-1.31488	-0.88198	0.734465	-0.9803	2.40493
236450_at	-	-3.84879	-3.45691	-1.20094	-3.21471	-4.28326	-3.21735	-3.6042	2.40326
232062_at	ADCY1	-2.65099	-2.64126	-0.394382	-2.46875	-2.94034	-3.2731	-2.79489	2.4005
238790_at	LOC374443	-2.65099	-3.1958	-1.00463	-3.21471	-3.97205	-3.96762	-3.40023	2.39561
221986_s_at	KLHL24	-2.27225	-4.2399	-0.879135	-3.89755	-2.55423	-3.39917	-3.27262	2.39348
215702_s_at	CFTR	-4.04295	-5.33117	-1.99579	-4.49726	-5.02157	-3.0533	-4.38925	2.39345
218640_s_at	PLEKHF2	-2.17928	-0.27201	1.78758	-0.938808	-0.089237	0.451397	-0.605588	2.39316
232231_at	RUNX2	0.0909595	3.15096	3.74535	0.379403	1.5727	1.57182	1.35317	2.39218
205079_s_at	MPDZ	-4.04295	-3.90546	-1.20094	-2.62987	-3.32466	-4.04854	-3.59029	2.38935
225790_at	MSRB3	-4.04295	-4.32385	-1.66833	-3.93327	-4.28326	-3.69366	-4.0554	2.38707
213901_x_at	RBFOX2	-1.63596	-3.59575	-0.375937	-2.5314	-2.06914	-3.96762	-2.75997	2.38403
225818_s_at	TBRG1	-2.13094	-0.499026	1.00041	-0.917393	-1.35757	-1.99925	-1.38084	2.38125
221080_s_at	DENND1C	-2.37272	-0.390137	0.355265	-0.326771	-3.24094	-3.79565	-2.02524	2.38051
201998_at	ST6GAL1	-2.22545	0.0237914	0.105062	-2.59881	-3.8741	-2.70131	-2.27518	2.38024
203581_at	RAB4A /// SPHAR	-5.16004	-1.44537	-0.0681974	-2.94451	-3.08449	0.418792	-2.44312	2.37493
219984_s_at	HRASLS	-4.88385	-4.86896	-2.43734	-3.93327	-5.40676	-4.96254	-4.81108	2.37374
209551_at	YIPF4	-1.99373	-0.975777	0.269378	-2.66617	-3.32466	-1.56033	-2.10413	2.37351
218272_at	TTC38	-2.96564	-0.515189	0.458278	-0.859715	-2.94034	-2.29061	-1.9143	2.37258
1567107_s_at	TPM4	-1.36396	0.376056	1.75871	-1.99656	0.398831	-0.481738	-0.613475	2.37219
225819_at	TBRG1	-1.56259	-0.177757	1.56165	-0.309378	-1.56627	-0.436293	-0.810458	2.37211
228426_at	CLEC2D	-3.33085	-2.90058	-1.55843	-4.23543	-4.49037	-4.679	-3.92725	2.36882
231960_at	BRWD1	-2.71261	-4.57176	-0.879135	-3.06156	-4.68293	-1.20743	-3.24726	2.36812
228702_at	FLJ43663	-0.845251	-0.103019	0.833609	-0.839927	-4.49037	-1.38499	-1.53271	2.36632
216698_x_at	OR7E12P	-2.96564	-1.15879	0.166359	-2.36398	-2.4936	-2.01436	-2.19927	2.36563
213733_at	MYO1F	-3.10431	-3.66971	-0.308861	-1.29083	-2.32817	-2.97578	-2.67376	2.3649
216248_s_at	NR4A2	-2.96564	-3.52391	-1.29244	-4.33353	-3.49574	-3.96762	-3.65729	2.36485
224012_at	ANKRD20A1 /// ANKRD20A2 /// ANKRD20A3 /// ANKRD20A4	-2.77161	-5.062	-2.13392	-4.74941	-4.77695	-5.13079	-4.49815	2.36423
226597_at	REEP6	-3.66432	-3.01285	-0.831469	-2.27098	-3.58452	-3.43073	-3.19268	2.36121
215513_at	HYMAI	-4.23991	-4.65054	-1.38984	-3.78042	-3.58452	-2.49789	-3.75066	2.36082
1569830_at	PTPRC	-4.80238	-5.17676	-2.38412	-4.08605	-4.59123	-5.06651	-4.74459	2.36047
230291_s_at	NFIB	-1.99373	-4.41289	0.105062	-1.5571	0.398831	-3.69366	-2.25171	2.35677
209357_at	CITED2	-0.619291	2.54218	2.75718	-1.17648	0.900236	0.37097	0.403523	2.35366
213138_at	ARID5A	-0.296395	0.664955	2.69871	-0.309378	1.54488	0.128839	0.346581	2.35213
219882_at	TTLL7	-2.08162	-4.2399	-1.17168	-3.09807	-4.076	-4.11909	-3.52294	2.35125
224066_s_at	HIPK2	-3.57109	-3.59575	-1.22981	-3.3319	-3.97205	-3.43073	-3.5803	2.3505
231501_at	LOC100507162	-4.71828	-2.4533	-1.17168	-1.10859	-4.85857	-4.46652	-3.52105	2.34937
210184_at	ITGAX	-2.83599	-2.90058	-0.447434	-2.46875	-1.79938	-3.96762	-2.79446	2.34703
212104_s_at	RBFOX2	-0.641511	-2.84469	0.323443	-2.20617	-1.26099	-3.15873	-2.02242	2.34586
1554942_a_at	KLHL14	-3.33085	-2.03295	-0.0386669	-3.14102	0.116093	-3.52549	-2.38284	2.34418
201188_s_at	ITPR3	-3.25107	-0.126508	0.397965	-1.50523	-2.16722	-2.68094	-1.94619	2.34416
222235_s_at	CSGALNACT2	1.36832	-1.6857	2.22384	-1.19733	0.658582	0.257511	-0.119725	2.34357
214577_at	MAP1B	-5.02886	-3.52391	-1.59356	-2.80343	-3.68072	-4.64496	-3.93638	2.34281
48659_at	MIIP	-0.785084	1.60741	2.24476	0.517538	-2.09165	0.263554	-0.0976447	2.34241
221269_s_at	SH3BGRL3	0.846274	-0.449007	2.61003	0.565413	0.127626	0.257511	0.269564	2.34046
211631_x_at	B4GALT1	-4.14773	-2.84469	-0.447434	-2.70066	-0.522478	-3.72293	-2.7877	2.34026
202157_s_at	CELF2	4.51484	-0.375309	2.33011	0.201614	-3.32466	-1.05871	-0.00844518	2.33856
214130_s_at	LOC728802 /// PDE4DIP	-1.78773	-3.38533	-1.00463	-4.23543	-2.80727	-4.49817	-3.34279	2.33816
219569_s_at	SLC35G2	-3.84879	-3.74774	-1.03281	-3.02097	-2.06914	-4.15621	-3.36857	2.33576
228919_at	-	3.49988	0.14226	1.50288	-1.96774	-2.67629	-3.15873	-0.832124	2.335
218543_s_at	PARP12	-0.516669	-0.582976	1.02652	-0.509076	-4.68293	-0.24951	-1.30823	2.33475
229989_at	FDXACB1	-3.33085	-3.52391	-0.879135	-3.61874	-3.16058	-2.41183	-3.20918	2.33005
205026_at	STAT5B	-1.49335	-0.888976	0.599778	-1.77383	-1.35757	-3.13295	-1.72934	2.32911
217732_s_at	ITM2B	-4.80238	1.13306	2.71719	1.6373	1.06078	2.91332	0.388417	2.32878
209911_x_at	HIST1H2BD	1.68969	-1.02079	3.16752	2.56292	-0.103429	1.08682	0.843042	2.32448
208202_s_at	PHF15	-3.25107	-2.36251	-0.230351	-2.36398	-2.37939	-2.41183	-2.55376	2.32341
1560156_at	-	-1.09965	-2.64126	-0.32567	-3.89755	-3.0092	-2.58731	-2.64699	2.32132
202665_s_at	WIPF1	-0.213041	0.376056	1.81695	0.480732	-0.203775	-2.94696	-0.501399	2.31835
204912_at	IL10RA	2.32288	0.287548	3.89501	2.17463	1.70353	1.40204	1.57813	2.31688
218551_at	MIIP	-1.04418	1.16131	1.88855	-0.688785	-1.19921	-0.356661	-0.425507	2.31406
225571_at	LIFR	-4.95643	-5.28378	-2.78729	-4.74941	-5.09599	-5.41049	-5.09922	2.31193
215330_at	-	-4.631	-5.00193	-2.43734	-4.12617	-5.09599	-4.8901	-4.74904	2.3117
203749_s_at	RARA	-1.63596	-1.36242	0.893614	-0.561993	-2.06914	-1.45785	-1.41747	2.31108
206360_s_at	SOCS3	-2.83599	-1.95803	0.257965	-1.4565	-0.858097	-3.13295	-2.04831	2.30628
208744_x_at	HSPH1	2.0293	2.81503	4.39115	2.83828	2.59253	0.158183	2.08667	2.30448
218292_s_at	PRKAG2	-4.04295	-3.90546	-1.17168	-1.85549	-4.49037	-3.07986	-3.47482	2.30314
234989_at	LOC100653017 /// MIR612 /// NEAT1	3.6418	1.80473	4.03911	1.43875	1.38261	0.422022	1.73798	2.30113
208908_s_at	CAST	1.01632	1.10348	2.53352	0.0477191	-1.35757	0.367457	0.23548	2.29804
219374_s_at	ALG9	-4.53635	-0.652119	0.73953	-1.10859	-0.765976	-0.726835	-1.55797	2.2975
243713_at	-	-3.40639	-4.32385	-1.8264	-4.58328	-3.58452	-4.71791	-4.12319	2.29679
1559170_at	-	-2.32327	-4.06632	0.0010542	-1.6072	-0.659756	-2.82206	-2.29572	2.29678
236008_at	LOC100128909	-4.44489	-1.78308	-0.341876	-1.6072	-4.49037	-0.863852	-2.63788	2.296
209151_x_at	TCF3	-2.37272	-1.65431	0.0010542	-1.6072	-2.67629	-3.15873	-2.29385	2.29491
220812_s_at	HHLA2	-4.88385	-4.06632	-1.8264	-4.20331	-2.55423	-4.8901	-4.11956	2.29316
240052_at	ITPR1	-3.66432	-2.1112	-0.485294	-2.80343	-2.37939	-2.92603	-2.77687	2.29158
214129_at	LOC728802 /// PDE4DIP	-1.46106	-2.64126	0.0675357	-2.20617	-1.75775	-3.0533	-2.22391	2.29144
212481_s_at	TPM4	0.455419	1.24036	2.93386	0.0206143	1.73646	-0.238251	0.642922	2.29094
205720_at	POMC	-3.4906	-1.95803	-0.429438	-1.4565	-2.87206	-3.824	-2.72024	2.2908
201438_at	COL6A3	1.10662	-4.49208	0.355265	-2.94451	-1.03296	-2.31261	-1.93511	2.29037
214683_s_at	CLK1	0.141401	0.51518	2.25467	-1.36019	-0.0228258	0.54915	-0.0354575	2.29013
211549_s_at	HPGD	-4.95643	-4.73058	-1.66833	-2.42869	-3.8741	-3.79565	-3.95709	2.28876
1552632_a_at	ARSG	-3.94142	-3.66971	-1.66833	-3.97556	-4.3935	-3.79565	-3.95517	2.28684
233324_at	TRERF1	-4.04295	-2.4533	-0.199767	-1.96774	-0.765976	-3.19143	-2.48428	2.28451
242024_at	-	-2.17928	-3.07101	-0.716513	-3.37005	-1.88567	-4.49817	-3.00084	2.28432
212124_at	ZMIZ1	-0.798239	-2.27291	0.965542	-0.960579	-4.77695	2.21492	-1.31875	2.28429
222088_s_at	SLC2A14 /// SLC2A3	0.0637496	0.402108	3.09635	2.82456	1.64468	-0.863852	0.81425	2.2821
208546_x_at	HIST1H2BH	-1.59912	-1.36242	1.68841	0.993726	-1.88567	0.890527	-0.592591	2.28101
225116_at	HIPK2	-3.84879	1.7395	3.12891	3.36977	1.23999	1.74003	0.848102	2.28081
218600_at	LIMD2	-0.967471	-2.79562	0.053995	-1.91277	-2.94034	-2.5171	-2.22666	2.28066
1564539_at	LOC647323	-4.3433	-4.86896	-2.33165	-4.05129	-4.77695	-4.99514	-4.60713	2.27548
218913_s_at	GMIP	-2.71261	-2.64126	-0.466531	-2.4972	-3.58452	-2.27301	-2.74172	2.27519
228966_at	PANK2	-4.23991	-4.57176	-1.78469	-4.30465	-4.59123	-2.58731	-4.05897	2.27428
213799_s_at	PTPRA	-1.63596	-1.71846	0.87959	-0.633403	0.103599	-3.07986	-1.39282	2.27241
217127_at	CTH	-2.59834	0.531518	1.25248	-2.98602	1.72176	-1.74179	-1.01458	2.26706
218704_at	RNF43	-1.86939	-1.33773	0.0010542	-1.6072	-3.24094	-3.2731	-2.26567	2.26673
231109_at	-	-2.77161	-4.49208	-1.7422	-3.25511	-4.49037	-5.03265	-4.00836	2.26617
203582_s_at	RAB4A /// SPHAR	-4.95643	-1.04275	0.0277674	-2.36398	-2.94034	0.113142	-2.23807	2.26584
240481_at	-	-3.84879	-1.8835	-1.26079	-2.66617	-4.59123	-4.61347	-3.52063	2.25985
200632_s_at	NDRG1	0.603089	-2.95909	1.2181	-1.31488	-1.05995	-0.476016	-1.04137	2.25947
229779_at	COL4A4	-4.88385	-4.86896	-2.54756	-4.58328	-4.49037	-5.20292	-4.80587	2.25831
214235_at	CYP3A5	-3.75666	-3.74774	-1.52238	-3.57208	-3.58452	-4.23728	-3.77966	2.25728
215495_s_at	SAMD4A	-3.94142	-2.54559	-0.738854	-2.70066	-2.37939	-3.39917	-2.99324	2.25439
1562836_at	DDX6	-1.71098	-0.634357	0.667037	-1.24344	-0.413204	-3.9332	-1.58704	2.25407
36564_at	RNF19B	0.162207	0.19261	2.45258	1.16732	-1.14247	0.620882	0.20011	2.25247
236915_at	C4orf47	-4.23991	-1.44537	-0.902194	-3.65925	-3.49574	-2.92603	-3.15326	2.25107
230077_at	LOC220729 /// SDHA /// SDHAP1 /// SDHAP2	-1.82658	-2.95909	-0.277862	-3.61874	-3.08449	-1.14686	-2.52715	2.24929
226352_at	JMY	1.34632	-2.14882	2.63457	-0.34287	1.82881	1.25216	0.38712	2.24745
238585_at	GTDC1	-0.516669	0.434572	1.24725	-1.96774	0.626292	-3.55868	-0.996444	2.2437
235845_at	SP5	-3.75666	-3.90546	-1.26079	-2.36398	-3.58452	-3.9024	-3.5026	2.24182
225368_at	HIPK2	-4.44489	2.35329	3.57822	3.00927	2.10349	3.67447	1.33913	2.2391
221566_s_at	NOL3	0.48679	-3.1958	0.215206	-2.66617	-3.24094	-1.49623	-2.02247	2.23768
214550_s_at	TNPO3	-0.439637	2.01391	3.13146	1.47187	1.48867	-0.0634652	0.894269	2.23719
220141_at	C11orf63	-4.80238	-4.06632	-2.18411	-3.78042	-4.77695	-4.679	-4.42101	2.2369
225677_at	BCAP29	-1.12659	0.152529	1.92565	-0.839927	0.525422	-0.264487	-0.31061	2.23626
204161_s_at	ENPP4	-2.83599	-3.32312	-0.879135	-4.49726	-3.40597	-1.5097	-3.11441	2.23527
241891_at	-	-5.09916	-4.57176	-2.43734	-3.78042	-5.02157	-4.8901	-4.6726	2.23526
201534_s_at	UBL3	-0.576795	-2.3168	0.930358	-1.43181	-1.56627	-0.630691	-1.30447	2.23483
231735_s_at	MALAT1	-0.40289	-1.33773	1.35946	-1.91277	-0.541674	-0.175652	-0.874143	2.2336
227014_at	ASPHD2	-4.71828	-1.04275	-0.2151	-2.36398	-1.03296	-3.07986	-2.44756	2.23246
1553757_at	IQCG	-3.4906	-3.74774	-0.926828	-1.96774	-1.97523	-4.61347	-3.15896	2.23213
213010_at	PRKCDBP	-0.296395	-0.952767	-0.109673	-2.98602	-4.59123	-2.86987	-2.33926	2.22958
1552649_a_at	RAD51L3-RFFL /// RFFL	-1.33279	-1.91908	0.0795547	-3.14102	-1.49394	-2.84744	-2.14685	2.22641
225611_at	MAST4	-2.71261	-0.975777	-0.168158	-3.09807	-1.38926	-3.79565	-2.39428	2.22612
225097_at	HIPK2	-2.42676	1.8016	3.33587	2.70355	1.64783	1.82495	1.11023	2.22563
64064_at	GIMAP1-GIMAP5 /// GIMAP5	-1.23762	-2.06511	0.607754	-0.66906	-2.16775	-1.94911	-1.61773	2.22548
229074_at	EHD4	-0.496873	-1.28293	0.438815	-2.73532	-1.63984	-2.77231	-1.78545	2.22427
1557236_at	APOL6	-4.23991	-3.74774	-1.95117	-4.66942	-3.08449	-5.13079	-4.17447	2.2233
212392_s_at	LOC728802 /// PDE4DIP	-2.37272	-3.74774	-1.00463	-2.70066	-2.74239	-4.57222	-3.22714	2.22252
228167_at	KLHL6	-0.181817	-2.23271	1.25787	-2.20617	0.939376	-1.1378	-0.963825	2.2217
222721_at	CNIH4	-4.80238	-4.73058	-2.23143	-4.46593	-3.97205	-4.27085	-4.44836	2.21693
202145_at	LY6E	-3.03216	-0.27201	0.3661	-1.36019	-2.43613	-2.15342	-1.85078	2.21688
202833_s_at	SERPINA1	1.14646	-4.80226	-0.977394	-4.20331	-3.32466	-4.78501	-3.19376	2.21636
209626_s_at	OSBPL3	-1.12659	-2.3168	0.202988	-1.87983	-2.32817	-2.39076	-2.00843	2.21142
235191_at	-	-2.17928	-1.08904	0.397965	-2.5314	-0.722888	-2.54283	-1.81309	2.21105
1557016_a_at	C1orf177	-4.53635	-3.82704	-1.55843	-2.98602	-3.32466	-4.15621	-3.76606	2.20763
218802_at	CCDC109B	0.545388	0.259321	2.26819	-2.5314	0.926556	1.10552	0.0610782	2.20711
222921_s_at	HEY2	-3.33085	-3.07101	-1.11352	-2.14612	-3.78019	-4.27085	-3.3198	2.20628
216032_s_at	ERGIC3	1.78719	1.99535	3.83427	1.52647	1.66251	1.17052	1.62841	2.20586
240027_at	LIN7A	-5.2765	-5.00193	-2.78729	-4.49726	-4.94333	-5.23694	-4.99119	2.2039
212420_at	ELF1	-0.330231	-0.826018	1.45016	-0.917393	-0.343644	-1.33785	-0.751028	2.20118
226225_at	MCC	-1.24315	-2.4975	-0.951481	-4.23543	-4.77695	-3.00016	-3.15064	2.19916
227168_at	MIAT	-2.77161	-2.03295	0.488642	-1.66456	0.436717	-2.5171	-1.7099	2.19854
227098_at	DUSP18	-2.48086	-2.23271	0.257965	-2.23726	-0.88198	-1.86474	-1.93951	2.19748
243528_at	-	-2.53873	-2.95909	-1.143	-3.89755	-3.49574	-3.79565	-3.33735	2.19435
225869_s_at	UNC93B1	-1.78773	-3.25757	-0.738854	-2.4972	-3.8741	-3.24826	-2.93297	2.19412
225390_s_at	KLF13	-0.366511	0.995965	2.46464	0.263014	-0.0489817	0.514702	0.271638	2.193
242293_at	ING3	-3.25107	-3.1359	-0.5434	-3.45388	-0.81294	-3.02546	-2.73585	2.19245
202498_s_at	SLC2A3	-0.556473	0.230889	2.55621	2.48698	1.1279	-1.46855	0.364151	2.19206
1569086_at	LOC100287177	-3.57109	-2.59393	-1.08686	-3.61874	-2.80727	-3.79565	-3.27734	2.19048
218847_at	IGF2BP2	0.938488	-4.49208	0.73953	-0.688785	-4.17812	1.17464	-1.44917	2.1887
1560762_at	LOC285972	-0.845251	0.793603	-0.447434	-3.54069	-4.94333	-4.64496	-2.63613	2.18869
203279_at	EDEM1	0.103982	0.221708	1.79142	-0.0327414	-4.076	1.79692	-0.397226	2.18864
244579_at	-	-5.02886	-4.06632	-1.38984	-2.46875	-1.97523	-4.34466	-3.57676	2.18692
1554322_a_at	HDAC4	-1.78773	-3.32312	-0.784963	-3.78042	-2.43613	-3.52549	-2.97058	2.18561
201461_s_at	MAPKAPK2	-0.868957	-2.95909	-0.277862	-3.6946	-0.327026	-4.46652	-2.46324	2.18538
1555275_a_at	KLHL6	-2.37272	-3.59575	-0.504005	-1.85549	-1.42222	-4.19755	-2.68875	2.18474
208579_x_at	H2BFS /// HIST1H2BK	1.23459	1.30521	3.90981	3.84203	0.250321	2.0004	1.72651	2.1833
206099_at	PRKCH	-3.57109	-4.06632	-1.59356	-3.21471	-3.49574	-4.53469	-3.77651	2.18295
227041_at	SESTD1	-1.56259	-2.4533	-0.716513	-4.05129	-4.3935	-2.03312	-2.89876	2.18224
203725_at	GADD45A	2.43264	1.47217	3.6332	-0.960579	1.67725	2.63852	1.452	2.1812
228347_at	SIX1	-4.23991	1.88288	1.28563	-0.762386	-4.3935	3.04288	-0.894007	2.17964
225330_at	IGF1R	-0.181817	-1.58978	1.01363	-2.20617	-2.80727	0.959822	-1.16504	2.17867
206870_at	PPARA	-3.33085	-3.90546	-1.29244	-2.66617	-3.58452	-3.86707	-3.47081	2.17837
225407_at	MBP	0.58357	-2.84469	0.591548	-1.17648	-3.08449	-1.4083	-1.58608	2.17763
235171_at	LOC100505501	-4.3433	-0.689332	-1.59356	-3.6946	-5.02157	-5.09687	-3.76913	2.17557
219143_s_at	RPP25	-0.706854	-0.390137	0.649809	-2.30048	-3.32466	-0.906354	-1.5257	2.17551
209356_x_at	EFEMP2	-2.71261	-4.06632	-1.17168	-3.21471	-3.08449	-3.65673	-3.34697	2.17529
243049_at	-	-0.421429	-0.767484	1.23566	-1.71853	0.38936	-2.17661	-0.938938	2.1746
244859_at	-	-4.71828	-4.93704	-2.49161	-4.23543	-4.68293	-4.75298	-4.66533	2.17372
218885_s_at	GALNT12	-0.641511	-1.8523	-0.831469	-4.4034	-5.02157	-3.10702	-3.00516	2.17369
1553644_at	SYNE3	-2.22545	-3.82704	-1.05805	-3.14102	-3.40597	-3.55868	-3.23163	2.17359
207111_at	EMR1	0.764759	1.66468	2.76524	-1.4098	1.66566	0.284197	0.593899	2.17134
223240_at	FBXO8	-0.750935	-0.0438549	0.323443	-3.57208	-2.74239	-2.12264	-1.84638	2.16982
243332_at	-	-3.25107	-4.06632	-1.38984	-4.36877	-2.74239	-3.36799	-3.55931	2.16947
205885_s_at	ITGA4	-4.71828	1.09374	0.649809	-0.0055189	1.27418	-5.23694	-1.51856	2.16837
216994_s_at	RUNX2	-3.84879	-0.910192	-0.648849	-2.0537	-2.55423	-4.71791	-2.81697	2.16812
225613_at	MAST4	-3.75666	-1.02079	-0.648849	-4.01256	-0.906266	-4.38818	-2.81689	2.16804
218871_x_at	CSGALNACT2	0.31451	-1.8835	1.29614	-1.94129	-1.26099	0.422022	-0.869849	2.16599
211791_s_at	KCNAB2	-2.32327	-1.25753	0.0795547	-1.87983	-2.55423	-2.41183	-2.08534	2.16489
239543_s_at	-	-4.3433	-4.41289	-2.23143	-3.37005	-4.68293	-5.17028	-4.39589	2.16446
227970_at	GPR157	-2.27225	-3.32312	-0.584533	-2.4972	-3.08449	-2.56571	-2.74855	2.16402
205578_at	ROR2	-4.71828	-4.80226	-1.8264	-3.21471	-5.16794	-2.04879	-3.9904	2.164
233587_s_at	SIPA1L2	-0.597407	-4.41289	-1.32373	-2.98602	-4.94333	-4.49817	-3.48756	2.16383
231779_at	IRAK2	-1.12659	-3.32312	-0.0953018	-2.20617	-2.01988	-2.61117	-2.25739	2.16209
204625_s_at	ITGB3	-3.66432	-4.06632	-1.20094	-2.42869	-3.8741	-2.77231	-3.36114	2.1602
206553_at	OAS2	-3.94142	-2.4975	-0.879135	-2.17737	-3.78019	-2.80005	-3.03931	2.16017
1559663_at	-	-4.14773	-4.41289	-2.43734	-4.43202	-5.02157	-4.96254	-4.59535	2.15801
1558028_x_at	LOC647979	-3.25107	-4.41289	-0.831469	-2.70066	-2.37939	-2.19565	-2.98793	2.15646
217422_s_at	CD22	-3.4906	-4.73058	-1.8264	-2.66617	-4.49037	-4.53469	-3.98248	2.15608
216236_s_at	SLC2A14 /// SLC2A3	0.115719	0.951135	3.03441	3.68754	1.61854	-1.97916	0.878755	2.15565
209417_s_at	IFI35	-1.78773	1.01266	1.29051	0.331375	-3.08449	-0.790818	-0.863801	2.15431
236600_at	SPG20	-4.14773	-4.41289	-2.43734	-4.36877	-4.85857	-5.17028	-4.59165	2.15431
210495_x_at	FN1	-4.14773	-2.36251	-0.879135	-0.780115	-4.17812	-3.69366	-3.03243	2.15329
211688_x_at	KIR3DL1 /// KIR3DL2 /// LOC727787	-4.14773	-3.59575	-1.55843	-2.88224	-3.8741	-4.04854	-3.70967	2.15124
219551_at	EAF2	-3.75666	-0.952767	1.63712	1.37391	1.47676	-0.705888	-0.512928	2.15005
213609_s_at	SEZ6L	-4.53635	-4.65054	-2.23143	-3.29311	-4.49037	-4.92804	-4.37968	2.14825
220658_s_at	ARNTL2	-0.556473	1.43776	2.10963	0.125018	1.99666	-3.19143	-0.0376951	2.14732
209806_at	HIST1H2BK	2.11166	1.82169	4.6891	4.53474	0.852556	3.39415	2.54296	2.14614
209472_at	CCBL2	0.805911	0.850425	2.65573	0.480732	0.778912	-0.362484	0.510699	2.14504
242854_x_at	DLEU2	-4.3433	-3.90546	-1.78469	-3.37005	-4.49037	-3.52549	-3.92693	2.14224
215262_at	-	-4.3433	-4.80226	-2.38412	-4.36877	-4.076	-5.03265	-4.5246	2.14048
1562226_at	VWDE	-5.09916	-4.65054	-2.28226	-4.80078	-2.55423	-4.99514	-4.41997	2.13771
1552302_at	TMEM106A	-3.40639	-3.98895	-1.91146	-4.23543	-5.23041	-3.36799	-4.04584	2.13437
225825_at	C20orf194	-3.25107	-4.1544	-1.26079	-1.85549	-4.076	-3.62169	-3.39173	2.13095
1554015_a_at	CHD2	-1.52935	-2.27291	0.0277674	-2.94451	-2.12086	-1.64324	-2.10217	2.12994
227361_at	HS3ST3B1	-0.662742	-5.062	-1.45444	-4.55725	-2.43613	-5.20292	-3.58421	2.12977
212558_at	SPRY1	-3.66432	-1.18297	-0.879135	-2.14612	-4.076	-3.96762	-3.00741	2.12827
209939_x_at	CFLAR	2.95216	4.13299	4.89236	2.1569	2.85015	1.73023	2.76449	2.12788
213435_at	SATB2	-4.53635	-2.90058	0.488642	-1.17648	0.0909959	0.331845	-1.63811	2.12676
242859_at	-	-5.16004	-2.1112	-1.38984	-3.78042	-1.49394	-5.03265	-3.51565	2.12581
228230_at	PRIC285	-2.71261	-2.14882	-0.012065	-1.71853	-2.12086	-1.97916	-2.13599	2.12393
210563_x_at	CFLAR	2.87921	3.77222	4.74328	2.412	2.68842	1.34644	2.61966	2.12363
239854_at	SYCE3	-3.66432	-3.66971	-1.26079	-2.33499	-4.77695	-2.47349	-3.38389	2.12311
240399_at	-	-2.89912	-2.69227	-0.394382	-3.81975	-2.55423	-0.616375	-2.51635	2.12197
230213_at	C19orf43	-1.99373	-2.40791	-0.485294	-3.21471	-2.4936	-2.92603	-2.6072	2.1219
207860_at	NCR1	-3.57109	-4.65054	-2.18411	-4.26784	-4.3935	-4.64496	-4.30559	2.12148
221087_s_at	APOL3	-1.36396	-1.36242	-0.277862	-1.91277	-2.4936	-4.86021	-2.39859	2.12073
223457_at	COPG2	-2.83599	-1.18297	0.537822	-2.27098	-0.956703	-0.659072	-1.58114	2.11897
38918_at	SOX13	-1.91623	-3.45691	-1.12865	-3.03892	-3.97152	-3.8427	-3.24526	2.11661
1560739_a_at	-	-0.0476927	-3.01285	-0.808028	-4.36877	-4.85857	-2.33471	-2.92452	2.11649
209392_at	ENPP2	0.58357	-2.54559	1.58013	-4.30465	3.61504	-0.0264599	-0.535618	2.11575
203085_s_at	TGFB1	0.854003	0.951135	1.77371	-0.390714	-1.08877	-2.03312	-0.341493	2.1152
219563_at	LINC00341	2.5142	-0.652119	3.1495	0.924566	-0.0357382	2.42274	1.03473	2.11477
207109_at	POU2F3	-4.80238	-5.12563	-2.43734	-2.70066	-5.16794	-4.96254	-4.55183	2.11449
241762_at	FBXO32	-4.53635	-3.98895	-0.109673	-2.91157	0.0798524	0.242064	-2.22299	2.11332
227345_at	TNFRSF10D	-4.631	-3.82704	-1.62822	-2.4972	-3.78019	-3.96762	-3.74061	2.11239
204811_s_at	CACNA2D2	-2.89912	-3.45691	-0.926828	-2.14612	-3.40597	-3.2731	-3.03624	2.10942
211832_s_at	MDM2	-2.32327	-3.90546	-1.11352	-3.3319	-1.79938	-4.75298	-3.2226	2.10908
212543_at	AIM1	-0.496873	0.94546	1.45016	-3.29311	1.96653	-2.41183	-0.657964	2.10812
238520_at	TRERF1	-2.53873	-1.47314	2.09248	0.355241	1.54893	2.03197	-0.0151448	2.10762
228641_at	CARD8	-2.89912	-1.91908	0.179355	-1.31488	-1.03296	-2.47349	-1.92791	2.10726
212792_at	DPY19L1	-0.0330394	-1.11298	2.13675	0.390315	0.228888	0.674533	0.0295426	2.1072
212923_s_at	PXDC1	-3.17544	-3.59575	0.527768	0.343825	-2.43613	0.969455	-1.57881	2.10657
219274_at	TSPAN12	-4.631	-2.1112	-1.91146	-4.33353	-4.77695	-4.23728	-4.01799	2.10653
236451_at	-	-2.42676	-5.12563	-1.7422	-2.66617	-3.78019	-5.23694	-3.84714	2.10494
239292_at	-	-4.53635	-4.93704	-2.33165	-3.97556	-3.97205	-4.75298	-4.4348	2.10315
1568609_s_at	FAM91A2 /// FLJ39739 /// LOC100286793 /// LOC728855 /// LOC728875	0.603089	-0.204446	1.20618	-1.17648	-0.906266	-2.80005	-0.896831	2.10301
211534_x_at	PTPRN2	1.49931	-2.40791	1.14383	0.401595	-3.68072	-0.603513	-0.958248	2.10207
213730_x_at	TCF3	0.861691	1.57945	3.25461	1.40024	0.951976	0.969455	1.15256	2.10205
218620_s_at	HEMK1	-0.798239	-0.997688	1.48518	0.176093	-0.620162	-0.839481	-0.615895	2.10107
206404_at	FGF9	-4.631	-3.59575	-0.308861	-1.24344	-1.93242	-0.637061	-2.40793	2.09907
213005_s_at	KANK1	0.535518	-3.52391	-0.123384	-3.49692	-4.3935	-0.231893	-2.22214	2.09876
237203_at	LOC100506546	-4.23991	-3.74774	-1.62822	-1.85549	-4.17812	-4.61347	-3.72695	2.09873
212093_s_at	MTUS1	-2.17928	-0.952767	0.91613	-0.159955	-0.343644	-2.27301	-1.18173	2.09786
210910_s_at	POMZP3	-3.75666	-2.90058	0.12974	-1.02248	-0.722888	-1.43199	-1.96692	2.09666
205552_s_at	OAS1	-2.48086	-3.45691	-0.977394	-2.56626	-4.68293	-2.17661	-3.07272	2.09532
203372_s_at	SOCS2	2.27854	-1.58978	0.658249	-3.81975	-2.16722	-1.86474	-1.43259	2.09084
231669_at	SEPP1	-4.44489	-4.93704	-2.28226	-3.06156	-4.77695	-4.64496	-4.37308	2.09082
242555_at	C16orf87	-4.3433	-2.14882	-1.22981	-3.6946	-3.16058	-3.24826	-3.31911	2.0893
1555559_s_at	USP25	-2.89912	-2.4975	-1.20094	-3.54069	-2.94034	-4.57222	-3.28997	2.08903
203015_s_at	SSX2IP	-0.576795	1.32686	0.73953	-2.36398	-1.6029	-3.52549	-1.34846	2.08799
235033_at	NPEPL1	-3.75666	-2.64126	-0.0681974	-3.49692	-0.264023	-0.616375	-2.15505	2.08685
209894_at	LEPR	-3.84879	-4.1544	-1.11352	-2.88224	-4.85857	-0.24951	-3.1987	2.08518
200951_s_at	CCND2	1.3746	3.44076	4.03075	1.53203	3.45197	-0.0679884	1.94627	2.08448
231259_s_at	-	-0.0197101	0.182716	1.51262	-1.91277	0.741934	-1.84565	-0.570696	2.08332
226456_at	RMI2	2.33759	1.37848	2.53136	-0.218848	2.30248	-3.55868	0.448205	2.08315
222763_s_at	SFT2D3 /// WDR33	0.153598	1.11334	2.32255	-0.131712	-0.279297	0.346026	0.240391	2.08216
224128_at	C20orf43	-4.3433	-3.74774	-1.55843	-2.39753	-3.78019	-3.9332	-3.64039	2.08196
223085_at	RNF19A	-0.09088	-0.449007	2.98832	2.59051	2.54045	-0.0586185	0.906491	2.08183
207237_at	KCNA3	-2.65099	-4.1544	-1.91146	-4.20331	-4.49037	-4.46652	-3.99311	2.08165
241566_at	-	-4.88385	-4.57176	-0.951481	-1.33628	0.490858	-4.86021	-3.03225	2.08077
211578_s_at	RPS6KB1	-0.918571	-0.533058	1.51742	-0.780115	0.218585	-0.798314	-0.562295	2.07971
214686_at	ZNF266	-4.44489	0.192333	1.56165	-0.707082	0.806097	1.56398	-0.517912	2.07956
236752_at	-	0.466156	-1.18297	0.47839	-3.8565	-0.680051	-2.75151	-1.60098	2.07937
232216_at	YME1L1	-1.01873	-1.65431	0.0152029	-2.20617	-2.4936	-2.94696	-2.06395	2.07916
242665_at	FMNL2	-0.893453	-1.99624	0.30223	-0.174957	-1.42222	-4.38818	-1.77501	2.07724
227240_at	NGEF	-4.44489	-3.90546	-1.7422	-2.59881	-4.68293	-3.46157	-3.81873	2.07653
202074_s_at	OPTN	0.945739	0.969106	2.75313	-0.439394	1.58526	0.324271	0.676997	2.07613
219642_s_at	PEX5L	-4.14773	-4.73058	-2.08458	-3.45388	-3.97205	-4.49817	-4.16048	2.07591
236191_at	-	-4.88385	-4.86896	-2.78729	-4.80078	-4.85857	-4.8901	-4.86045	2.07316
212550_at	STAT5B	-0.706854	-0.910192	0.810958	-2.4972	-0.956703	-1.22854	-1.2599	2.07086
201401_s_at	ADRBK1	-0.150785	0.786295	1.5934	-0.743877	-0.343644	-1.92898	-0.476197	2.06959
214120_at	RFPL1-AS1	-5.21478	-4.41289	-2.66426	-4.4034	-4.77695	-4.86021	-4.73365	2.06939
232451_at	-	-3.94142	-4.93704	-2.49161	-3.97556	-4.77695	-5.17028	-4.56025	2.06864
215239_x_at	ZNF273	-2.59834	-1.39085	0.12974	-1.99656	-2.94034	-0.757558	-1.93673	2.06647
227792_at	ITPRIPL2	-2.27225	1.66468	2.06604	-0.859715	1.08914	0.388739	0.00212032	2.06392
219753_at	STAG3	-2.59834	-2.36251	0.0152029	-2.62987	-3.0092	0.356696	-2.04864	2.06385
231221_at	CLEC16A	-3.10431	-0.582976	-0.230351	-1.48561	-3.24094	-3.0533	-2.29343	2.06308
229874_x_at	LOC100506687	-1.15498	-1.15879	0.692826	-0.670717	-2.16722	-1.69872	-1.37008	2.06291
226875_at	DOCK11	1.12067	-2.14882	1.78081	2.11924	-2.87206	0.37822	-0.280548	2.06136
1558953_s_at	CEP164	-0.314132	-1.95803	1.25787	-0.859715	-0.744271	-0.140689	-0.803367	2.06124
222001_x_at	LOC728855 /// LOC728875	0.128713	-0.177757	1.94206	0.752354	-0.343644	-0.951189	-0.118305	2.06036
211429_s_at	SERPINA1	1.53791	-3.90546	-0.153313	-2.66617	-2.01988	-4.00923	-2.21256	2.05925
212662_at	PVR	-3.94142	-4.57176	-1.66833	-1.82767	-4.3935	-3.9024	-3.72735	2.05902
239310_at	-	-2.32327	-3.1958	-1.00463	-2.59881	-3.32466	-3.86707	-3.06192	2.0573
219155_at	PITPNC1	1.34016	-1.02079	2.33229	-0.439394	1.50962	-0.00895942	0.276128	2.05617
1552335_at	CATSPER1	-3.25107	-3.45691	-0.648849	-2.27098	-3.0092	-1.53448	-2.70453	2.05568
212786_at	CLEC16A	-0.821927	0.732552	1.29051	1.85647	-1.42222	-4.15621	-0.762266	2.05278
200952_s_at	CCND2	0.593607	1.17601	1.91903	-1.87983	1.565	-2.12264	-0.133568	2.0526
1555852_at	LOC100507463	-0.918571	-0.315116	1.18427	-1.15261	-1.56627	-0.381781	-0.866871	2.05114
218788_s_at	SMYD3	0.869511	0.547241	2.7688	0.513541	1.14526	0.514702	0.718052	2.05075
229526_at	AQP11	-3.94142	-1.91908	-0.648849	-3.02097	-1.42222	-3.19143	-2.69902	2.05018
212194_s_at	TM9SF4	0.242109	-0.0208095	2.19881	1.08261	0.690744	-1.24996	0.148937	2.04987
205457_at	C6orf106	-2.42676	-0.786975	0.448348	-0.234478	-2.55423	-1.99925	-1.60034	2.04869
213572_s_at	SERPINB1	0.846274	1.55665	3.23709	0.628409	2.54243	0.37097	1.18895	2.04815
1556931_at	-	-3.25107	-3.82704	-1.70616	-3.81975	-4.076	-3.79565	-3.7539	2.04775
202719_s_at	TES	0.973848	1.49932	1.45016	-1.31488	-0.58085	-3.55868	-0.596249	2.04641
223322_at	RASSF5	-1.21154	-0.0321785	1.64536	1.37391	-1.38926	-0.744285	-0.400672	2.04604
209847_at	CDH17	-4.71828	-4.32385	-2.18411	-3.57208	-4.77695	-3.75754	-4.22974	2.04563
231853_at	TUBD1	-2.22545	-2.36251	-0.138155	-3.6946	-1.97523	-0.650906	-2.18174	2.04359
226430_at	RELL1	-2.22545	-4.65054	-1.7422	-3.97556	-4.85857	-3.21735	-3.78549	2.0433
235241_at	SLC38A9	0.0225712	-1.06769	1.4053	-1.6072	0.0798524	-0.616375	-0.637769	2.04307
213763_at	HIPK2	-3.25107	-0.345568	0.951658	0.657682	-1.05995	-1.45785	-1.09135	2.04301
1555830_s_at	ESYT2	0.58357	-2.23271	0.236475	-1.87983	-0.81294	-4.679	-1.80418	2.04066
209536_s_at	EHD4	1.46428	0.340986	2.12495	-0.204753	-0.0489817	-1.12643	0.0850188	2.03993
227694_at	C1orf201	-1.67293	-2.59393	-0.375937	-2.17737	-2.55423	-3.07986	-2.41566	2.03973
223767_at	GPR84	-3.10431	-4.49208	-1.62822	-2.70066	-3.32466	-4.71791	-3.66793	2.03971
1569003_at	VMP1	-2.71261	1.83807	1.67679	2.00693	1.3017	-4.23728	-0.360637	2.03743
1564310_a_at	PARP15	-4.95643	-4.57176	-1.78469	-3.81975	-1.67893	-4.08082	-3.82154	2.03684
235593_at	ZEB2	-2.17928	-1.6857	0.141445	-1.77383	-1.6029	-2.23483	-1.89531	2.03675
235412_at	ARHGEF7	0.278764	-2.19049	0.397965	-0.473608	-1.29366	-4.49817	-1.63543	2.0334
232958_at	-	-5.43377	-5.33117	-3.04342	-4.66942	-4.77695	-5.17028	-5.07632	2.03289
208916_at	SLC1A5	0.00836988	0.963392	2.05271	0.677491	0.3007	-1.84565	0.0208597	2.03186
218974_at	SOBP	-0.384035	-1.75195	0.75585	-2.98602	-0.789446	-0.467923	-1.27588	2.03173
212464_s_at	FN1	-4.3433	-3.1359	-1.11352	-0.688785	-3.58452	-3.96762	-3.14402	2.0305
242025_at	-	-1.07099	-2.54559	0.556001	-3.97556	1.36379	-1.1378	-1.47323	2.02923
217989_at	HSD17B11	0.254372	-0.15249	2.54747	-0.34287	2.71621	0.120515	0.519148	2.02833
227867_at	TRABD2A	-1.78773	-1.95803	0.3661	-2.08588	-1.11504	-1.36097	-1.66153	2.02763
200739_s_at	SUMO3	1.32187	0.85637	2.53531	0.263014	-0.0357382	0.133771	0.507857	2.02745
244592_at	-	-3.03216	-4.65054	-1.78469	-3.3319	-4.17812	-3.86707	-3.81196	2.02726
223218_s_at	NFKBIZ	0.798163	-2.64126	0.63346	-4.30465	0.982741	-1.80245	-1.39349	2.02695
217489_s_at	IL6R	-4.53635	-4.65054	-2.28226	-2.70066	-4.59123	-5.06651	-4.30906	2.02679
204908_s_at	BCL3	-0.106022	-1.78308	1.34459	0.201614	-0.378814	-1.33785	-0.680831	2.02542
202124_s_at	TRAK2	-0.992873	0.759674	1.38986	-1.96774	1.07311	-2.04879	-0.635324	2.02518
238638_at	SLC37A2	-4.80238	-4.06632	-1.59356	-1.15261	-3.8741	-4.19755	-3.61859	2.02503
226318_at	TBRG1	0.525434	0.278548	2.22384	0.273612	-0.659756	0.57665	0.198898	2.02494
213058_at	TTC28	-1.30126	-4.73058	0.12974	-1.02248	-2.74239	0.324271	-1.89449	2.02423
212501_at	CEBPB	0.506687	0.844924	2.56368	1.40024	1.70353	-1.75688	0.539701	2.02398
219550_at	ROBO3	-3.10431	-2.95909	-1.00463	-4.01256	-2.43613	-2.63091	-3.0286	2.02397
227954_at	ITPRIPL2	-4.3433	-2.03295	-0.523265	-2.91157	-1.71785	-1.72674	-2.54648	2.02322
206170_at	ADRB2	-0.439637	0.916854	0.468064	-3.3319	-1.11504	-3.79565	-1.55308	2.02114
211242_x_at	KIR2DL4	-3.57109	-3.74774	-1.26079	-1.94129	-3.58452	-3.55868	-3.28067	2.01988
213598_at	-	0.994868	0.725946	2.97449	1.86681	0.65028	0.537734	0.955127	2.01937
