# Supplementary material for: Aberrant expression of NKL homeobox gene HLX in Hodgkin lymphoma
Source: Oncotarget. 2018 Feb 16;9(18):14338–53. doi: 10.18632/oncotarget.24512 (PMC5865674; doi:10.18632/oncotarget.24512)
Supplement: Supplementary file 3 [file oncotarget-09-14338-s003.xls]

## Sheet: Sheet1
Probe_set_ID	Gene	KM-H2	L-428	L-540	L-1236	SUP-HD1	U-HO1	controls	L540-controls
201669_s_at	MARCKS	2.76469	3.70521	-5.34639	3.0897	2.94681	3.33872	3.16903	-8.51541
224964_s_at	GNG2	2.83847	3.01337	-5.24179	1.75354	2.88104	3.33822	2.76493	-8.00672
201849_at	BNIP3	3.7655	4.29696	-4.31921	3.90762	2.52707	3.13693	3.52682	-7.84602
216834_at	RGS1	3.37266	2.46746	-4.99112	3.82081	2.59686	1.72207	2.79597	-7.78709
201848_s_at	BNIP3	2.5352	3.40739	-4.67985	3.74264	1.88107	1.55475	2.62421	-7.30406
217983_s_at	RNASET2	1.03868	4.04826	-4.50642	2.70027	1.69244	3.75038	2.64601	-7.15243
202436_s_at	CYP1B1	2.13955	-1.39085	-4.7617	4.18157	0.116093	4.00874	1.81102	-6.57272
235333_at	B4GALT6	1.07225	-0.218345	-5.05852	1.69432	1.60956	2.90825	1.41321	-6.47172
202252_at	RAB13	3.31012	2.92308	-3.04342	3.91568	4.66255	2.31695	3.42568	-6.4691
225897_at	MARCKS	0.476965	2.17785	-5.18525	0.881066	1.7326	1.08876	1.27145	-6.45669
222891_s_at	BCL11A	2.22719	0.637329	-5.18525	0.743338	-0.0228258	2.52246	1.2215	-6.40675
201670_s_at	MARCKS	0.55519	2.09728	-5.24179	1.13085	1.22985	0.795746	1.16178	-6.40358
205573_s_at	SNX7	-4.80238	3.87804	-4.99112	2.31886	1.68087	3.35269	1.28562	-6.27674
202988_s_at	RGS1	1.44847	1.12864	-5.24179	1.89701	0.806097	-0.211733	1.0137	-6.25549
204348_s_at	AK4 /// LOC100507855	2.65173	2.66543	-4.12241	2.67153	1.50495	0.951075	2.08894	-6.21135
202388_at	RGS2	2.15553	1.75337	-4.41413	3.17246	1.9009	-0.185693	1.75931	-6.17345
226354_at	LACTB	2.08135	1.51473	-4.50642	1.42588	1.71823	1.11413	1.57087	-6.07729
209524_at	HDGFRP3	-5.09916	3.11863	-4.84794	3.01383	2.65455	2.23181	1.18393	-6.03187
212094_at	PEG10	0.33641	1.06855	-4.31921	1.89234	1.93602	2.87638	1.62194	-5.94115
212560_at	SORL1	2.40369	0.969106	-4.84794	4.22971	-5.09599	2.88199	1.0777	-5.92564
241871_at	CAMK4	-0.576795	1.46464	-5.18525	0.309266	1.51769	0.890527	0.721065	-5.90631
202391_at	BASP1	3.3081	3.42856	-3.84321	5.04589	-4.076	2.5631	2.05393	-5.89715
204086_at	PRAME	3.08636	1.82169	-3.33743	2.29608	3.19489	2.34385	2.54857	-5.886
202437_s_at	CYP1B1	1.21558	-3.01285	-5.05852	3.78912	-2.27064	4.28011	0.800262	-5.85878
225342_at	AK4 /// LOC100507855	2.0977	1.47217	-4.12241	2.37264	1.27906	1.4106	1.72644	-5.84884
209526_s_at	HDGFRP3	-4.71828	2.81503	-4.84794	2.08211	2.6724	2.0408	0.978414	-5.82636
1558972_s_at	THEMIS	0.217628	3.40215	-5.29464	-4.66942	2.21017	1.41417	0.514941	-5.80958
204533_at	CXCL10	2.80737	-1.13593	-3.33743	4.18309	4.29489	2.18731	2.46734	-5.80477
230425_at	EPHB1	-4.80238	2.67517	-5.05852	3.30991	0.250321	2.19997	0.726599	-5.78512
201037_at	PFKP	3.32673	3.15096	-2.91014	3.58109	2.21017	2.07633	2.86906	-5.77919
209120_at	NR2F2	-3.40639	1.30921	-4.92008	1.13828	1.53282	3.43214	0.801211	-5.72129
210904_s_at	IL13RA1	-0.943726	1.91059	-4.7617	1.33431	2.62927	-0.711185	0.843853	-5.60556
219288_at	C3orf14	0.846274	-4.73058	-4.99112	2.35151	2.76814	1.67885	0.582839	-5.57396
202435_s_at	CYP1B1	1.14646	-1.95803	-4.50642	3.6538	-1.26099	3.47448	1.01114	-5.51757
211423_s_at	SC5DL	1.05939	0.819015	-4.84794	1.91758	-0.932154	0.287741	0.630316	-5.47826
206218_at	MAGEB2	3.49684	2.26169	-4.41413	2.37985	-4.94333	2.06519	1.05205	-5.46618
211612_s_at	IL13RA1	-1.71098	1.37848	-4.84794	1.87751	2.31627	-0.798314	0.612593	-5.46054
218888_s_at	NETO2	1.6125	1.15214	-4.84794	-0.688785	0.196672	0.480186	0.550544	-5.39849
206544_x_at	SMARCA2	1.39071	2.81367	-3.41284	1.67349	1.64783	2.38394	1.98193	-5.39477
201887_at	IL13RA1	-1.01873	1.29194	-4.31921	1.77473	2.34664	0.92917	1.06475	-5.38396
1558971_at	THEMIS	-0.09088	3.40494	-5.05852	-4.696	1.94552	0.959822	0.304682	-5.3632
220230_s_at	CYB5R2	3.5296	1.76872	-4.41413	-1.17648	0.207311	0.388739	0.943578	-5.35771
217707_x_at	SMARCA2	0.916177	2.571	-3.41284	1.92698	1.09498	3.21035	1.9439	-5.35674
214023_x_at	TUBB2B	2.88455	-2.19049	-4.99112	-3.3319	1.96653	2.47952	0.361643	-5.35276
219497_s_at	BCL11A	1.75893	0.230889	-4.59843	-0.103054	-1.11504	2.70879	0.696104	-5.29453
224819_at	TCEAL8	1.4943	0.832501	-5.12434	-2.39753	1.07311	-0.165195	0.167436	-5.29178
207871_s_at	ST7 /// ST7-OT3	-0.0756725	1.33982	-4.12241	3.01383	0.906557	0.454712	1.12785	-5.25026
201307_at	40787	2.42735	1.32215	-3.74897	1.29916	1.0552	1.35593	1.49196	-5.24093
211675_s_at	MDFIC	3.40074	1.46464	-5.18525	0.817977	-5.09599	-0.332243	0.051026	-5.23627
212589_at	RRAS2	2.46804	1.27049	-4.7617	-0.174957	-0.188094	-1.08826	0.457443	-5.21915
205153_s_at	CD40	2.37506	0.904418	-3.65992	2.28375	1.7937	0.415232	1.55443	-5.21435
226199_at	UPRT	-0.727327	1.25755	-5.18525	0.285351	-0.089237	-0.798314	-0.0143945	-5.17085
218534_s_at	AGGF1	1.10004	-0.0321785	-4.92008	-0.597933	0.534187	0.113142	0.223452	-5.14353
203509_at	SORL1	2.10112	1.22733	-3.74897	4.40629	-2.87206	1.84343	1.34122	-5.09019
212097_at	CAV1	3.31611	3.15845	-3.93818	-2.46875	3.7659	-2.1389	1.12656	-5.06474
216693_x_at	HDGFRP3	-4.80238	2.95948	-4.03455	2.30817	2.48727	2.07633	1.00577	-5.04033
201242_s_at	ATP1B1	1.87184	1.21863	-4.50642	-3.54069	2.60295	0.3991	0.510366	-5.01679
227711_at	GTSF1	2.92655	3.16638	-4.03455	0.95895	2.22131	-4.42708	0.969222	-5.00378
212063_at	CD44	1.90613	1.38245	-4.99112	3.02677	-1.08877	-5.20292	0.00472917	-4.99585
206542_s_at	SMARCA2	1.80295	3.40953	-2.72693	1.07446	1.77867	3.26884	2.26689	-4.99382
226683_at	SNX18	1.11366	-0.671444	-4.99112	-1.91277	1.03175	0.448074	0.0018567	-4.99298
219410_at	TMEM45A	-0.330231	1.40985	-4.7617	0.0610118	-1.19921	1.16465	0.221214	-4.98292
206233_at	B4GALT6	0.0637496	-0.449007	-4.92008	-0.561993	0.310936	0.934154	0.0595681	-4.97965
200862_at	DHCR24	1.94678	1.41377	-3.74897	2.00279	-0.0751834	0.841565	1.22594	-4.97491
224764_at	ARHGAP21	-0.893453	0.287548	-4.99112	0.0477191	-0.327026	0.757848	-0.0254728	-4.96565
212599_at	AUTS2	0.573889	1.89142	-4.50642	1.33431	-4.59123	3.02359	0.446396	-4.95282
236523_at	LOC285556	2.29347	0.644218	-5.12434	-2.56626	-4.59123	3.29442	-0.185075	-4.93927
212092_at	PEG10	-0.261942	0.813033	-4.59843	1.23793	1.60483	-1.78912	0.320945	-4.91937
201888_s_at	IL13RA1	-1.86939	0.850425	-4.84794	0.73391	1.66961	-1.16564	0.0437806	-4.89172
228245_s_at	LOC100509445 /// LOC728715 /// OVOS2	2.68418	-0.390137	-4.67985	-1.82767	-1.14271	1.73297	0.211326	-4.89118
203787_at	SSBP2	0.916177	2.18498	-4.41413	-1.06643	-1.56627	1.89935	0.473561	-4.88769
217984_at	RNASET2	0.703467	3.56916	-2.49161	2.64532	1.3358	3.63771	2.37829	-4.8699
226287_at	CCDC34	-0.120636	-0.375309	-4.84794	-0.960579	0.734473	0.77152	0.00989369	-4.85784
207534_at	MAGEB1	2.99587	1.6216	-4.92008	-2.08588	-4.85857	1.75969	-0.113457	-4.80662
210517_s_at	AKAP12	-5.02886	2.18498	-4.92008	0.907418	2.536	-1.18909	-0.11791	-4.80217
203131_at	PDGFRA	2.37213	-3.59575	-4.59843	-4.4034	3.38069	3.19611	0.189957	-4.78838
222409_at	CORO1C	1.03868	-1.8835	-3.93818	0.226945	1.87164	2.93091	0.836935	-4.77511
203921_at	CHST2	0.877863	-0.533058	-4.22319	1.64297	-1.26099	2.02238	0.549834	-4.77302
205110_s_at	FGF13	1.47423	1.40123	-4.92008	-0.103054	-4.68293	1.14817	-0.152473	-4.76761
201008_s_at	TXNIP	-4.14773	1.05797	-3.74897	4.02671	2.94232	0.946148	0.965083	-4.71405
223158_s_at	NEK6	1.78284	2.90298	-3.74897	1.55504	-0.81294	-0.689764	0.947631	-4.6966
230788_at	GCNT2	-0.40289	-0.330394	-4.59843	-0.960579	0.162979	1.88696	0.0712157	-4.66964
218625_at	NRN1	-1.71098	0.893122	-4.22319	3.81902	-0.0228258	-0.790818	0.437503	-4.66069
210652_s_at	TTC39A	0.3794	2.571	-4.22319	0.125018	-0.294481	-0.645149	0.427157	-4.65034
235343_at	VASH2	-0.0330394	1.85133	-5.29464	0.677491	-4.076	-1.65609	-0.647263	-4.64737
201952_at	ALCAM	1.93208	2.25157	-4.41413	1.0583	-4.68293	0.579834	0.22777	-4.6419
212590_at	RRAS2	1.82277	1.5382	-4.41413	-0.938808	-0.089237	-1.36097	0.194392	-4.60853
222988_s_at	TMEM9	2.09105	0.657764	-3.84321	-0.0473911	0.879302	0.242064	0.764557	-4.60777
204159_at	CDKN2C	-0.296395	0.916854	-4.50642	0.555045	-2.61464	1.939	0.0999729	-4.60639
213122_at	TSPYL5	-5.21478	2.09443	-4.50642	0.033723	1.66251	1.9208	0.0993365	-4.60576
225308_s_at	TANC1	0.00836988	-1.41927	-5.18525	-4.696	1.23497	1.96293	-0.5818	-4.60345
204971_at	CSTA	2.68818	-4.65054	-4.84794	0.985204	4.40516	-4.679	-0.250199	-4.59774
201010_s_at	TXNIP	-3.75666	1.10348	-3.26	3.15654	2.71889	3.41303	1.32706	-4.58706
1555638_a_at	SAMSN1	-0.556473	3.14412	-4.31921	-3.37005	1.63333	0.468052	0.263794	-4.583
202546_at	VAMP8	1.31034	2.18029	-4.03455	-2.62987	1.45514	0.37822	0.538825	-4.57338
241756_at	-	-0.197708	2.30375	-3.49266	0.586027	0.87286	1.64981	1.04295	-4.53561
204453_at	ZNF84	-0.496873	-0.27201	-4.99112	-1.69121	-0.504122	0.64236	-0.46437	-4.52675
204347_at	AK4 /// LOC100507855	1.01632	0.713027	-4.03455	0.480732	0.270409	-0.0544611	0.485205	-4.51976
202295_s_at	CTSH	1.54299	-1.58978	-4.12241	0.687294	0.56858	0.763905	0.3946	-4.51701
213415_at	CLIC2	1.583	-3.90546	-4.92008	1.9412	1.49652	-3.13295	-0.403537	-4.51654
222774_s_at	NETO2	0.128713	0.376056	-4.7617	-1.36019	0.127626	-0.54875	-0.25531	-4.50639
222530_s_at	MKKS	-4.88385	0.358586	-4.7617	0.390315	0.508608	2.27828	-0.269614	-4.49209
218573_at	MAGEH1	1.3162	-0.0208095	-4.50642	-0.917393	0.260054	-0.735444	-0.0194783	-4.48694
215017_s_at	FNBP1L	-1.39525	-0.375309	-4.92008	-1.22124	0.174236	0.600931	-0.443325	-4.47675
228920_at	ZNF260	-0.641511	-0.404282	-4.92008	-1.15261	0.34187	-0.387706	-0.448848	-4.47123
205207_at	IL6	1.43791	-0.499026	-3.84321	2.19763	1.32689	-1.41981	0.608719	-4.45193
210258_at	RGS13	-0.314132	-1.06769	-5.05852	0.845991	2.40542	-5.06651	-0.639387	-4.41913
220330_s_at	SAMSN1	0.402901	3.52768	-3.74897	-3.8565	1.9852	1.14631	0.641119	-4.39009
222572_at	PDP1	-0.967471	-1.15879	-5.05852	-0.980922	-0.906266	0.639034	-0.674883	-4.38363
1552486_s_at	LACTB	0.58357	0.418432	-4.7617	-0.879776	-0.789446	-1.30279	-0.394003	-4.3677
235911_at	MFI2	1.45337	1.35241	-3.41284	0.941667	-1.08877	2.07758	0.947251	-4.36009
207568_at	CHRNA6	1.08589	0.813033	-3.33743	1.75354	1.84608	-0.387706	1.02217	-4.3596
232067_at	FAXC	-1.56259	2.32786	-4.31921	-2.5314	0.906557	1.03936	0.0359587	-4.35517
219498_s_at	BCL11A	1.1342	-0.27201	-4.12241	0.555045	-1.29366	1.03936	0.232586	-4.35499
203139_at	DAPK1	2.03984	2.23782	-4.41413	-1.4565	-4.49037	1.35593	-0.0626561	-4.35148
224955_at	TEAD1	-1.42947	0.221708	-4.59843	0.565413	-1.2305	0.458176	-0.282936	-4.31549
235683_at	SESN3	-0.279129	-1.8523	-4.99112	-4.4034	1.0013	2.07633	-0.69144	-4.29968
209949_at	NCF2	2.23642	-0.244803	-2.08458	3.94353	2.35138	2.77265	2.21184	-4.29641
240232_at	-	0.103982	-0.0321785	-4.12241	-0.544136	-0.218181	1.54022	0.169941	-4.29235
221558_s_at	LEF1	2.9174	-0.345568	-4.31921	0.66762	0.436717	-3.824	-0.0295662	-4.28964
219489_s_at	NXN	2.05467	0.699084	-3.74897	0.367488	-3.40597	2.95887	0.534829	-4.2838
228266_s_at	HDGFRP3	-5.02886	1.64141	-4.41413	1.01062	1.34998	0.352471	-0.134874	-4.27926
205681_at	BCL2A1	4.02316	2.37015	-2.8512	0.201614	-1.26099	1.72873	1.41253	-4.26373
217143_s_at	YME1L1	-4.88385	3.84963	-4.92008	-3.17456	2.79035	-1.86474	-0.656636	-4.26344
229029_at	CAMK4	0.115719	-1.15879	-4.59843	-0.725111	0.490858	-0.411651	-0.337796	-4.26063
215346_at	CD40	1.74222	0.974368	-3.11433	2.26504	1.13996	-0.399344	1.14445	-4.25877
209835_x_at	CD44	1.11366	1.04129	-4.67985	2.06954	-1.93242	-4.46652	-0.434889	-4.24496
217388_s_at	KYNU	2.47305	0.12305	-5.29464	-4.05129	-4.94333	1.10371	-1.05896	-4.23568
229796_at	SIX4	0.4134	0.0355516	-4.31921	-0.900119	-0.248662	0.268855	-0.0861949	-4.23301
210675_s_at	PTPRR	-1.74932	0.904418	-4.7617	0.0743241	2.772	-4.71791	-0.543298	-4.2184
1557905_s_at	CD44	0.814579	0.684875	-4.67985	1.90226	-1.88567	-3.86707	-0.470205	-4.20965
228291_s_at	PLK1S1	-2.42676	-0.709509	-4.99112	-1.19733	-0.378814	0.782994	-0.785884	-4.20524
210829_s_at	SSBP2	1.43221	2.01885	-3.74897	-0.407152	-1.63984	0.843734	0.449562	-4.19853
227556_at	NME7	1.97202	1.83468	-3.74897	-2.20617	1.92046	-1.28373	0.44745	-4.19642
225171_at	ARHGAP18	-1.21154	-0.0672745	-4.59843	-4.12617	1.66566	1.68606	-0.410653	-4.18777
231145_at	PAX9	-5.02886	0.506459	-5.12434	-2.73532	0.352144	2.1946	-0.942195	-4.18215
224747_at	UBE2Q2	-4.95643	-0.390137	-5.29464	-1.77383	0.174236	1.3539	-1.11845	-4.17618
209121_x_at	NR2F2	-2.65099	1.59696	-3.49266	0.809194	1.37359	2.28117	0.681985	-4.17465
210347_s_at	BCL11A	0.973848	-1.47314	-3.65992	1.21765	0.150886	1.69062	0.511972	-4.17189
1558700_s_at	ZNF260	-0.773491	-1.47314	-4.99112	-1.13046	-0.722888	-0.044621	-0.828921	-4.1622
243509_at	-	-1.21154	-2.40791	-4.92008	-1.85549	0.845532	0.782994	-0.769283	-4.1508
226582_at	LOC400043	-4.631	1.82169	-4.41413	1.9938	-0.361122	-0.191851	-0.273696	-4.14044
225123_at	SESN3	0.739188	-1.33773	-4.03455	-3.61874	0.525422	4.16499	0.0946267	-4.12918
206715_at	TFEC	2.26393	0.850425	-5.18525	-3.3319	-0.0751834	-5.03265	-1.06507	-4.12017
201951_at	ALCAM	0.721374	1.18558	-5.18525	-0.670717	-4.85857	-1.81827	-1.08812	-4.09713
204897_at	PTGER4	3.94394	3.24555	-0.485294	3.78201	3.13788	3.8704	3.59596	-4.08125
204451_at	FZD1	-0.821927	-2.14882	-5.34639	-3.17456	-0.88198	0.633194	-1.27882	-4.06757
210587_at	INHBE	-2.27225	1.30521	-4.84794	0.799676	-1.84372	-1.89854	-0.781925	-4.06602
212098_at	MGAT5	1.47878	-0.997688	-3.33743	1.11463	1.74382	0.295157	0.726939	-4.06437
226682_at	RORA	2.76469	-1.71846	-5.18525	-3.97556	0.481677	-3.19143	-1.12782	-4.05743
231940_at	ZNF529	-1.56259	-0.997688	-5.12434	-3.17456	-0.232731	0.573604	-1.07879	-4.04555
201417_at	SOX4	-4.80238	1.13306	-5.05852	-0.859715	-5.09599	4.49862	-1.02528	-4.03324
209875_s_at	SPP1	-3.66432	-0.867683	-4.22319	-3.02097	5.07402	1.52194	-0.191402	-4.03179
204489_s_at	CD44	1.07851	0.739254	-4.31921	1.96603	-1.29366	-3.9332	-0.288614	-4.03059
209538_at	ZNF32	0.675587	-1.13593	-4.03455	-0.326771	0.418053	0.324271	-0.00895876	-4.0256
209610_s_at	SLC1A4	0.31451	2.06506	-3.93818	0.809194	-3.58452	0.768859	0.0746195	-4.0128
205354_at	GAMT	-0.893453	0.230889	-4.22319	-0.145764	0.00451945	-0.369166	-0.234595	-3.98859
209781_s_at	KHDRBS3	1.29906	0.459292	-4.12241	-3.02097	2.69612	-2.1389	-0.14108	-3.98133
220161_s_at	EPB41L4B	2.29026	-2.4533	-3.93818	0.0477191	0.0174879	0.268855	0.0342041	-3.97238
227609_at	EPSTI1	-0.09088	0.314049	-2.66426	1.64297	2.53813	2.03972	1.2888	-3.95306
205632_s_at	PIP5K1B	-0.750935	0.779072	-4.92008	0.425	-4.49037	-0.798314	-0.967108	-3.95297
237395_at	CYP4Z1	-4.80238	3.94595	-4.92008	2.22147	-1.42222	-4.78501	-0.96844	-3.95164
228262_at	MAP7D2	-0.135168	-1.95803	-4.12241	-1.36019	-0.485126	2.94137	-0.199429	-3.92298
210916_s_at	CD44	0.368813	0.531518	-4.92008	0.637406	-2.12086	-4.49817	-1.01626	-3.90382
1554168_a_at	SH3KBP1	3.09175	3.40118	-2.18411	0.355241	1.18886	0.502932	1.70799	-3.8921
222714_s_at	LACTB2	0.278764	-5.00193	-5.05852	-1.24344	0.666445	-0.535535	-1.16714	-3.89138
223082_at	SH3KBP1	4.2715	3.96387	-1.11352	2.32575	2.09875	1.19262	2.7705	-3.88402
203708_at	PDE4B	2.55177	-3.1359	-3.74897	-3.54069	3.2033	1.58348	0.13239	-3.88136
215172_at	PTPN20A /// PTPN20B	-4.88385	0.51518	-5.12434	-3.65925	1.04257	0.755354	-1.246	-3.87834
1554519_at	CD80	0.153598	0.779072	-3.49266	0.586027	0.380465	-0.0359549	0.372641	-3.8653
212928_at	TSPYL4	-0.366511	1.63163	-3.11433	1.03415	0.793227	0.636534	0.745805	-3.86013
212257_s_at	SMARCA2	0.988285	2.38595	-2.91014	1.78493	0.958395	-1.43199	0.937115	-3.84725
201668_x_at	MARCKS	-0.314132	1.24036	-4.31921	-1.08768	0.418053	-2.65656	-0.479991	-3.83922
206025_s_at	TNFAIP6	1.41711	0.393156	-4.59843	-1.74319	-0.680051	-3.19143	-0.760881	-3.83755
1559078_at	-	1.21558	-0.671444	-3.65992	-0.234478	-0.680051	1.18323	0.162567	-3.82248
206084_at	PTPRR	-2.83599	0.182716	-5.05852	-0.264472	1.54118	-4.82685	-1.24068	-3.81783
242881_x_at	LOC100506303 /// LOC100653149 /// LOC400879	1.79518	-0.330394	-4.59843	-1.53522	-3.16058	-0.689764	-0.784156	-3.81427
221675_s_at	CHPT1	1.62655	0.230889	-4.84794	-2.80343	-4.59123	0.356696	-1.0361	-3.81184
222288_at	-	0.908663	-2.73949	-5.18525	-2.84144	-0.0751834	-2.12264	-1.37402	-3.81123
223915_at	BCOR	1.22784	0.578534	-4.41413	0.66762	-1.11504	-4.38818	-0.605845	-3.80829
201243_s_at	ATP1B1	0.938488	0.963392	-3.18987	-2.66617	1.77564	2.06416	0.615102	-3.80498
823_at	CX3CL1	1.0996	1.90374	-4.45954	-2.34704	-4.17591	0.233726	-0.657179	-3.80236
219759_at	ERAP2	0.675587	-4.57176	-3.93818	1.17451	2.37094	-0.338241	-0.137793	-3.80039
204490_s_at	CD44	0.545388	0.562866	-4.31921	1.80495	-1.75775	-3.75754	-0.520418	-3.79879
242136_x_at	MGC70870	-1.01873	1.50311	-4.12241	-4.85093	-0.659756	3.39415	-0.326429	-3.79598
223254_s_at	G2E3	-3.84879	0.459292	-4.92008	-0.326771	0.291069	-2.19565	-1.12417	-3.79591
235391_at	FAM92A1	0.32567	-4.41289	-5.18525	-1.50523	-0.541674	-0.814944	-1.38981	-3.79543
210692_s_at	SLC43A3	2.37506	-4.32385	-3.57111	0.780795	1.8068	0.395572	0.206877	-3.77799
1552330_at	CENPBD1	-2.42676	0.0905847	-4.92008	-1.22124	-2.06914	-0.107019	-1.14671	-3.77337
221752_at	SSH1	-0.773491	-1.65431	-4.22319	-0.326771	-0.81294	1.25769	-0.461965	-3.76122
235648_at	ZNF567	-2.42676	-1.30982	-5.24179	-3.45388	0.103599	-0.369166	-1.49121	-3.75059
1552578_a_at	MYO3B	1.00237	0.766004	-4.7617	-4.01256	-0.620162	-2.19565	-1.012	-3.7497
204944_at	PTPRG	-3.66432	-0.616488	-5.05852	-1.71853	-0.956703	0.405803	-1.31005	-3.74847
235122_at	HIVEP3	-3.4906	-0.0321785	-4.22319	1.04181	-0.0489817	0.120515	-0.481888	-3.7413
221676_s_at	CORO1C	1.59248	-0.0672745	-2.18411	1.6489	2.43226	2.13956	1.54918	-3.73329
223255_at	G2E3	-4.3433	0.240548	-5.18525	-2.46875	-0.0357382	-0.673475	-1.45614	-3.72911
223824_at	RNLS	-0.868957	-0.952767	-4.59843	0.150648	-1.75775	-1.00308	-0.886381	-3.71205
209099_x_at	JAG1	-4.95643	-1.71846	-5.12434	-2.56626	1.66251	0.499879	-1.41575	-3.70859
235466_s_at	-	-0.261942	-2.19049	-4.12241	-1.53522	1.46877	0.441724	-0.415432	-3.70698
212811_x_at	SLC1A4	0.32567	2.11871	-3.26	1.89234	-2.4936	0.374141	0.443452	-3.70345
217975_at	WBP5	1.30454	-5.23411	-4.7617	-4.61092	1.8653	1.32478	-1.07008	-3.69162
228855_at	NUDT7	0.773059	0.152529	-3.74897	-1.00155	-0.58085	0.331845	-0.0649938	-3.68397
212813_at	JAM3	0.254372	-0.190679	-4.59843	-0.780115	-3.58452	-0.275954	-0.91538	-3.68305
230896_at	BEND4	-0.165625	1.09866	-4.92008	-4.52507	-4.77695	2.18227	-1.23734	-3.68274
226757_at	IFIT2	-1.07099	-1.36242	-4.41413	-0.190117	-1.67893	0.59865	-0.74076	-3.67337
225202_at	RHOBTB3	1.49931	-2.19049	-4.84794	0.576404	-4.77695	-1.00308	-1.17896	-3.66898
213002_at	MARCKS	-1.30126	-0.550534	-4.41413	-0.190117	-0.835712	-0.880663	-0.751658	-3.66248
221651_x_at	IGK@ /// IGKC /// LOC100294406	1.57317	-2.27291	-2.13392	0.628409	4.02561	3.65995	1.52285	-3.65677
212014_x_at	CD44	0.434797	0.592779	-4.59843	1.94621	-3.16058	-4.53469	-0.944297	-3.65413
223253_at	EPDR1	-4.3433	2.41823	-4.41413	0.715227	-3.16058	0.54649	-0.764787	-3.64935
218574_s_at	LMCD1	-0.576795	-3.82704	-4.41413	0.00738538	0.28052	0.238405	-0.775505	-3.63863
204069_at	MEIS1	0.55519	-1.56158	-4.92008	-2.42869	-2.87206	-0.156498	-1.29273	-3.62735
209644_x_at	CDKN2A	-3.33085	1.7922	-2.78729	4.49976	0.786388	0.428619	0.835224	-3.62252
203642_s_at	COBLL1	0.48679	-3.1958	-4.41413	-2.94451	0.982741	0.683575	-0.797441	-3.61669
216191_s_at	TRDV3	-5.02886	3.27271	-4.92008	-4.01256	2.47239	-3.24826	-1.30892	-3.61116
221646_s_at	ZDHHC11	-0.228787	-0.315116	-3.33743	0.459085	-0.158854	1.57026	0.265317	-3.60275
232914_s_at	SYTL2	-3.40639	1.92943	-4.41413	-1.29083	-0.103429	-1.19699	-0.813644	-3.60049
213304_at	FAM179B	-0.967471	0.162912	-4.12241	-1.82767	-0.089237	0.048376	-0.534618	-3.58779
204045_at	TCEAL1	-0.684629	-0.888976	-4.31921	-2.88224	0.82589	-0.0495326	-0.735897	-3.58331
1556097_at	HOMER2	-2.83599	-1.28293	-5.05852	-2.27098	-1.71785	0.726129	-1.47632	-3.58219
219740_at	VASH2	0.565212	2.34697	-3.84321	1.50195	-3.49574	-2.27301	-0.270923	-3.57229
211068_x_at	FAM21A /// FAM21C	-0.773491	0.699084	-3.11433	0.0872353	1.17808	1.04983	0.448149	-3.56248
210753_s_at	EPHB1	-3.57109	1.50311	-3.74897	1.33431	-0.835712	0.633194	-0.187236	-3.56173
204994_at	MX2	-0.750935	1.19536	-3.57111	-2.08588	0.250321	1.32478	-0.0132694	-3.55784
243087_at	WDR63	-2.71261	-0.139905	-5.34639	0.0743241	-4.94333	-1.22854	-1.79001	-3.55638
239237_at	LOC100506776	0.0365313	-0.515189	-4.12241	0.331375	1.00709	-3.69366	-0.566769	-3.55564
227376_at	GLI3	1.14044	-1.47314	-4.92008	-3.06156	-2.43613	-1.04082	-1.37424	-3.54584
206756_at	CHST7	-0.458078	0.934041	-3.11433	1.52038	0.380465	-0.227079	0.429946	-3.54427
228442_at	NFATC2	-1.09965	-0.652119	-4.22319	-1.31488	-1.67893	1.33514	-0.682088	-3.5411
1558143_a_at	BCL2L11	-2.08162	-3.66971	-4.92008	1.75354	-2.94034	0.0313499	-1.38136	-3.53872
211302_s_at	PDE4B	2.1658	-3.45691	-4.03455	-3.78042	2.92486	-0.338241	-0.496983	-3.53757
210349_at	CAMK4	-1.04418	0.259321	-4.31921	-1.53522	-0.188094	-1.45785	-0.793205	-3.526
221824_s_at	08.03.15	-2.53873	-2.23271	-4.7617	-1.00155	0.542898	-0.985006	-1.24302	-3.51868
210445_at	FABP6	3.9002	-3.1958	-3.11433	-1.82767	-0.310598	3.4092	0.395066	-3.50939
1552283_s_at	ZDHHC11	-0.868957	-1.50383	-4.22319	-0.960579	-1.19921	0.92633	-0.721249	-3.50194
207113_s_at	TNF	0.830929	-0.888976	-3.65992	0.706158	-1.17232	-0.292002	-0.163241	-3.49667
201308_s_at	40787	0.712255	-0.533058	-5.05852	-2.66617	-1.42222	-3.9024	-1.56232	-3.4962
212771_at	FAM171A1	1.4943	0.278548	-3.74897	-1.58638	-1.42222	-0.0782178	-0.262794	-3.48617
205888_s_at	JAKMIP2	-1.24315	0.0466051	-4.41413	-2.59881	-0.413204	-0.448921	-0.931496	-3.48264
210663_s_at	KYNU	2.13955	0.172848	-4.12241	-2.11264	-3.58452	0.182188	-0.640516	-3.48189
213113_s_at	SLC43A3	2.80737	-3.38533	-2.54756	1.06611	2.2635	1.89081	0.928494	-3.47606
209031_at	CADM1	-2.48086	-2.69227	-4.22319	-2.84144	1.46415	2.78759	-0.752566	-3.47062
206059_at	ZNF91	-0.727327	0.585779	-4.50642	-1.85549	-5.02157	1.78073	-1.04758	-3.45884
203221_at	TLE1	-2.27225	0.832501	-3.84321	-2.11264	0.906557	0.707591	-0.387647	-3.45557
202806_at	DBN1	0.178993	-2.36251	-3.93818	-0.900119	0.174236	0.492986	-0.483284	-3.45489
208456_s_at	RRAS2	1.38575	0.523409	-4.03455	-1.10859	-1.19921	-2.5171	-0.583149	-3.4514
209684_at	RIN2	-5.02886	2.64327	-4.92008	-2.46875	-4.076	1.55313	-1.47544	-3.44464
209198_s_at	SYT11	-1.09965	-0.114602	-3.93818	-1.48561	1.99372	-1.78912	-0.499055	-3.43912
218330_s_at	NAV2	-0.967471	-3.1359	-4.84794	-3.49692	0.786388	-0.231893	-1.40916	-3.43878
215028_at	SEMA6A	1.40688	0.779072	-2.8512	1.01062	0.174236	-0.448921	0.584378	-3.43557
209717_at	EVI5	-1.67293	-3.25757	-5.29464	-3.49692	0.127626	-1.10676	-1.88131	-3.41333
235919_at	CEP78	-0.535516	-0.0915293	-3.74897	-1.48561	0.551273	-0.140689	-0.340415	-3.40855
206036_s_at	REL	1.32187	0.340986	-3.33743	-0.960579	-2.55423	2.19148	0.0679053	-3.40534
234830_at	FLJ20518	-4.95643	0.0127698	-4.59843	-3.29311	2.6724	-0.417989	-1.19647	-3.40196
206394_at	MYBPC2	-3.40639	2.76699	-4.31921	-3.17456	2.07704	-2.86987	-0.921359	-3.39785
216268_s_at	JAG1	-5.16004	-1.71846	-4.92008	-2.36398	1.32689	0.295157	-1.52409	-3.39599
230630_at	AK4 /// LOC100507855	0.290979	0.211558	-3.65992	-0.34287	0.228888	-1.72674	-0.267637	-3.39228
207030_s_at	CSRP2	2.90421	-0.550534	-4.12241	-1.29083	-0.248662	-4.46652	-0.730467	-3.39194
215241_at	ANO3	-1.27192	-0.867683	-5.12434	-3.25511	1.87164	-5.17028	-1.73867	-3.38567
224965_at	GNG2	-0.0055488	0.893122	-3.41284	-0.490816	1.21474	-1.75688	-0.0290756	-3.38377
217963_s_at	NGFRAP1	-3.75666	-3.1958	-3.57111	4.43958	-3.49574	5.0702	-0.187684	-3.38343
230789_at	ZNF280B	0.115719	-2.3168	-4.7617	-2.42869	-1.79938	-0.476016	-1.38103	-3.38067
208986_at	TCF12	0.506687	-0.244803	-2.78729	0.138025	0.838821	1.6967	0.587085	-3.37438
229465_s_at	-	0.4134	2.41823	-3.49266	0.033723	-3.08449	-0.381781	-0.120185	-3.37248
219854_at	ZNF14	-0.348391	-0.807101	-4.7617	-1.79819	-2.67629	-1.33785	-1.39357	-3.36814
209129_at	TRIP6	-2.53873	0.482692	-4.03455	-2.66617	1.45029	-0.107019	-0.675788	-3.35877
205139_s_at	UST	0.565212	-0.652119	-4.31921	-3.61874	-0.88198	-0.227079	-0.962941	-3.35627
223179_at	YPEL3	-1.07099	-2.69227	-4.59843	-0.376	-1.2305	-0.855422	-1.24504	-3.35339
203038_at	PTPRK	-0.727327	-0.0672745	-4.84794	-4.01256	-4.28326	1.54874	-1.50834	-3.33961
226066_at	MITF	-1.01873	-2.1112	-4.7617	-3.8565	-0.264023	0.124683	-1.42515	-3.33655
229360_at	ZNF280B	0.798163	-1.41927	-4.41413	-1.79819	-0.789446	-2.19565	-1.08088	-3.33325
206858_s_at	HOXC6	2.48799	-3.59575	-3.41284	0.250842	-1.03296	1.49075	-0.0798252	-3.33302
209016_s_at	KRT7	-0.0330394	2.34496	-2.49161	2.21359	-0.158854	-0.165195	0.840292	-3.3319
222661_at	AGGF1	0.620769	-0.709509	-3.26	-0.597933	0.427338	0.59865	0.0678629	-3.32787
210139_s_at	PMP22	-4.3433	-0.218345	-4.50642	0.770913	-0.639419	-1.48297	-1.18262	-3.3238
225273_at	WWC3	0.666971	0.868763	-1.66833	2.59395	1.50064	2.64256	1.65458	-3.32291
227309_at	YOD1	-1.59912	-0.258342	-5.05852	-2.98602	1.08914	-4.92804	-1.73648	-3.32204
225809_at	PARM1	1.57813	-0.330394	-4.59843	-0.326771	-4.49037	-2.84744	-1.28337	-3.31506
212370_x_at	FAM21A /// FAM21B /// FAM21C	-0.458078	0.523409	-2.6065	1.00205	1.45029	1.01913	0.70736	-3.31386
203680_at	PRKAR2B	-0.330231	-2.14882	-4.92008	-4.26784	2.4936	-3.79565	-1.60979	-3.31029
228873_at	COL22A1	0.48679	2.14678	-3.65992	-0.707082	-1.14271	-2.54283	-0.351811	-3.3081
1555766_a_at	GNG2	-0.893453	-0.190679	-4.22319	-0.597933	0.806097	-3.75754	-0.926701	-3.29649
208042_at	AGGF1	-0.992873	-0.360091	-4.84794	-3.06156	-0.789446	-2.56571	-1.55394	-3.29401
213478_at	KAZN	2.75684	-0.689332	-4.50642	-3.17456	-4.17812	-0.790818	-1.2152	-3.29122
204951_at	RHOH	0.684809	0.14226	-3.93818	-1.82767	0.778912	-3.02546	-0.64943	-3.28875
235346_at	FUNDC1	0.3794	0.713027	-2.66426	0.617422	0.720568	0.677913	0.621666	-3.28593
221671_x_at	IGK@ /// IGKC /// LOC100294406	1.57317	-1.8835	-1.70616	0.565413	3.97877	3.65795	1.57836	-3.28452
235692_at	SH3KBP1	1.8478	2.56498	-3.33743	-1.99656	-1.29366	-1.43199	-0.0618883	-3.27554
239486_at	-	0.00836988	-0.231637	-4.22319	-1.4098	-2.61464	-0.556357	-0.960814	-3.26237
203997_at	PTPN3	2.61844	-3.52391	-3.49266	-2.17737	-1.14271	3.07081	-0.230949	-3.26171
227801_at	TRIM59	-3.94142	-0.434134	-4.59843	-3.09807	-0.485126	1.2693	-1.33789	-3.26054
227410_at	FAM43A	-1.67293	-1.02079	-4.92008	-3.6946	-1.45762	-0.455721	-1.66033	-3.25975
229450_at	IFIT3	-1.91097	1.19021	-4.12241	-2.5314	-1.56627	0.480186	-0.86765	-3.25476
214946_x_at	FAM21A /// FAM21B /// FAM21C	-0.496873	0.358586	-2.72693	0.201614	1.53282	1.01913	0.523056	-3.24999
231867_at	ODZ2	1.41225	-2.90058	-4.22319	-3.06156	0.852556	-1.17635	-0.974738	-3.24845
202599_s_at	NRIP1	0.178993	0.287548	-5.05852	-4.85093	-4.49037	-0.180786	-1.81111	-3.24741
238542_at	ULBP2	-0.798239	-1.04275	-4.92008	-3.29311	-0.58085	-2.65656	-1.6743	-3.24578
225651_at	UBE2E2	0.900996	-1.47314	-4.41413	-2.23726	-1.88567	-1.15791	-1.1706	-3.24354
226810_at	OGFRL1	0.33641	-4.1544	-5.05852	-2.94451	-0.659756	-1.65609	-1.81567	-3.24285
228796_at	CPNE4	0.4134	-0.449007	-5.05852	-4.05129	-0.88198	-4.11909	-1.81759	-3.24092
215073_s_at	NR2F2	-5.09916	-0.767484	-4.92008	-3.37005	-0.117312	0.881289	-1.69454	-3.22553
200644_at	MARCKSL1	2.24633	-4.06632	-3.41284	2.78678	-3.58452	1.66876	-0.189794	-3.22305
209505_at	NR2F1	-2.27225	-0.910192	-4.31921	0.401595	0.706528	-3.46157	-1.10718	-3.21203
204014_at	DUSP4	0.153598	-0.689332	-4.03455	-4.30465	1.39125	-0.673475	-0.824521	-3.21003
219961_s_at	PLK1S1	-2.77161	-1.15879	-4.59843	-2.59881	-0.00856665	-0.462554	-1.40007	-3.19836
207059_at	PAX9	-3.40639	0.442808	-4.03455	-0.509076	0.150886	-0.880663	-0.840488	-3.19407
201009_s_at	TXNIP	-3.17544	0.904418	-2.18411	3.84758	2.33044	1.1216	1.00572	-3.18983
225133_at	KLF3	-3.17544	-0.616488	-4.99112	-1.53522	0.116093	-3.79565	-1.80134	-3.18978
217047_s_at	FAM13A	0.781557	-0.301036	-3.93818	0.201614	-0.131557	-4.30638	-0.75116	-3.18702
232798_at	DNAJC5B	-1.33279	2.75362	-4.03455	-3.02097	1.59298	-4.23728	-0.848887	-3.18567
209014_at	MAGED1	0.593607	0.497685	-2.97515	1.21119	-3.24094	1.96293	0.204894	-3.18004
204896_s_at	PTGER4	1.10662	1.33573	-2.72693	1.27274	1.0552	-2.54283	0.445495	-3.17243
204998_s_at	ATF5	-0.279129	-0.0208095	-1.70616	3.34009	1.68862	2.59952	1.46566	-3.17181
232383_at	TFEC	2.4492	-0.139905	-4.92008	-4.30465	-1.75775	-5.03265	-1.75715	-3.16293
226247_at	PLEKHA1	-4.95643	-0.315116	-4.84794	0.916096	-4.85857	0.763905	-1.69002	-3.15792
206907_at	TNFSF9	0.434797	-1.78308	-4.12241	-0.980922	-3.68072	1.18323	-0.965339	-3.15707
1558102_at	-	-4.23991	-0.286065	-4.84794	-3.3319	-0.956703	0.335789	-1.69576	-3.15219
219595_at	LOC100287515 /// ZNF26	-1.12659	-0.465488	-4.22319	-3.02097	-1.17232	0.428619	-1.07135	-3.15184
203637_s_at	MID1	0.476965	-2.4533	-4.84794	-0.145764	-4.076	-2.29061	-1.69774	-3.1502
214836_x_at	IGK@ /// IGKC /// LOC100294406	-0.576795	-4.2399	-4.22319	-2.94451	1.13373	1.25624	-1.07425	-3.14894
220004_at	DDX43	-1.74932	-1.81585	-4.92008	-0.0473911	-5.09599	-0.160961	-1.7739	-3.14618
211517_s_at	IL5RA	-4.53635	0.418432	-4.31921	-0.670717	0.362346	-1.44603	-1.17446	-3.14474
209602_s_at	GATA3	-0.845251	1.12864	-2.8512	1.11463	-1.63984	1.70434	0.292504	-3.1437
206232_s_at	B4GALT6	-0.821927	-1.25753	-4.41413	-1.17648	-0.00856665	-3.10702	-1.27431	-3.13983
206975_at	LTA	2.09105	1.51473	-1.59356	2.42228	1.53282	0.166293	1.54543	-3.139
222292_at	CD40	-1.39525	-2.14882	-4.92008	-1.02248	-1.35757	-3.00016	-1.78486	-3.13522
228812_at	-	2.05467	1.82169	-2.23143	-0.725111	-2.12086	3.48493	0.903066	-3.1345
210017_at	MALT1	-0.439637	-0.888976	-3.84321	-0.218848	-1.11504	-0.897471	-0.711995	-3.13122
230784_at	PRAC	0.814579	2.93478	-4.99112	-3.97556	-4.59123	-4.53469	-1.87042	-3.1207
203763_at	DYNC2LI1	-0.348391	0.211558	-2.91014	2.53043	-1.38926	0.048376	0.210542	-3.12068
213194_at	ROBO1	2.3517	-4.41289	-4.67985	-3.54069	-4.3935	2.19354	-1.56037	-3.11949
1552485_at	LACTB	-0.40289	0.278548	-4.31921	-1.96774	-1.97523	-1.96253	-1.20597	-3.11324
1569025_s_at	FAM13A	-0.0197101	0.201703	-4.84794	-4.16196	0.0299346	-4.78501	-1.74701	-3.10093
228562_at	ZBTB10	0.466156	-1.62176	-4.99112	-3.06156	-5.23041	-0.0044005	-1.8904	-3.10072
218138_at	MKKS	-3.94142	-0.910192	-4.22319	-1.4098	-0.131557	0.742366	-1.13012	-3.09307
215111_s_at	TSC22D1	-0.439637	-1.95803	-3.93818	-0.0758923	-1.52758	-0.275954	-0.855418	-3.08276
226837_at	SPRED1	-1.67293	-1.23258	-5.18525	-2.27098	-2.74239	-2.61117	-2.10601	-3.07924
222281_s_at	C1orf186 /// LOC100505650	-1.78773	-3.74774	-4.31921	-3.09807	3.40506	-0.985006	-1.2427	-3.07651
235925_at	-	-1.71098	-3.32312	-5.05852	-2.98602	-1.63984	-0.27073	-1.98614	-3.07238
206026_s_at	TNFAIP6	1.32785	-0.204446	-4.50642	-3.41588	-0.982905	-3.9024	-1.43556	-3.07087
228617_at	XAF1	-2.13094	-0.0438549	-4.7617	-2.36398	-4.17812	0.261122	-1.69115	-3.07055
208334_at	NDST4	-3.4906	3.44216	-4.12241	3.33401	-4.3935	-4.15621	-1.05283	-3.06958
217869_at	HSD17B12	-4.53635	2.93478	-2.78729	-0.688785	2.78069	0.911702	0.280408	-3.0677
212120_at	RHOQ	1.98501	-0.258342	-3.93818	-2.91157	-2.74239	-0.429875	-0.871434	-3.06674
219582_at	OGFRL1	-1.01873	-2.23271	-5.05852	-2.98602	-1.45762	-2.27301	-1.99362	-3.0649
243546_at	-	-1.27192	-2.84469	-3.93818	-2.76904	0.706528	1.7915	-0.877524	-3.06065
204015_s_at	DUSP4	0.703467	0.644218	-3.18987	-2.88224	0.982741	-0.107019	-0.131766	-3.05811
242517_at	KISS1R	-4.3433	1.96794	-4.84794	1.30578	-4.3935	-3.52549	-1.79771	-3.05023
205433_at	BCHE	-0.773491	1.3702	-4.67985	-1.74319	-3.78019	-3.24826	-1.63499	-3.04487
222987_s_at	TMEM9	1.2699	-0.126508	-2.72693	0.213952	0.516895	-0.286984	0.317451	-3.04438
235142_at	ZBTB8A	-2.89912	-0.847079	-4.92008	-2.11264	-2.27064	-1.27067	-1.88003	-3.04005
223378_at	GLIS2	0.729927	-1.41927	-3.84321	-1.00155	-2.61464	0.284197	-0.804269	-3.03895
224795_x_at	IGK@ /// IGKC /// LOC100294406	1.82277	-1.8835	-1.29244	0.706158	4.1683	3.90469	1.74368	-3.03612
204165_at	WASF1	0.952682	0.0127698	-3.93818	-1.50523	-2.37939	-1.61526	-0.906887	-3.03129
218450_at	HEBP1	-1.24315	1.27906	-4.41413	-1.15261	-4.68293	-1.11562	-1.38305	-3.03108
208890_s_at	PLXNB2	-0.641511	-0.244803	-3.74897	0.503106	-1.79938	-1.44603	-0.725723	-3.02325
239907_at	-	2.50636	-2.03295	-4.03455	-1.96774	-3.97205	0.408735	-1.01153	-3.02303
225442_at	DDR2	0.630346	-1.08904	-2.72693	-0.264472	1.63333	0.570261	0.296084	-3.02302
205861_at	SPIB	0.805911	0.162912	-3.26	-2.62987	0.682689	-0.211733	-0.238017	-3.02199
229390_at	FAM26F	1.78284	-4.86896	-4.41413	1.56169	-5.23041	-0.211733	-1.39332	-3.02082
235371_at	GXYLT2	0.83874	-2.07195	-3.57111	-0.264472	0.666445	-1.99925	-0.566099	-3.00501
214254_at	MAGEA4	4.18175	-4.86896	-4.12241	-3.61874	-4.85857	3.57031	-1.11884	-3.00357
1554258_a_at	DNAJC5B	-1.27192	2.40576	-3.57111	-2.23726	1.82225	-3.55868	-0.567969	-3.00314
203641_s_at	COBLL1	0.254372	-2.95909	-4.41413	-3.45388	0.481677	-1.39632	-1.41465	-2.99949
226545_at	CD109	-0.684629	-1.47314	-4.41413	-2.23726	0.0676329	-2.75151	-1.41578	-2.99835
225731_at	ANKRD50	-5.02886	-0.419131	-4.7617	-2.02462	-0.541674	-0.806983	-1.76425	-2.99745
209771_x_at	CD24	1.6222	1.01266	-4.7617	-3.6946	-3.0092	-4.75298	-1.76438	-2.99732
235199_at	RNF125	-3.75666	2.95249	-3.49266	-1.15261	-1.38926	0.855486	-0.498111	-2.99455
203037_s_at	MTSS1	1.99624	-3.66971	-3.57111	-2.30048	1.00709	0.0666485	-0.580041	-2.99107
218545_at	CCDC91	0.0365313	-1.71846	-3.04342	-0.473608	0.682689	1.20645	-0.0532798	-2.99014
219174_at	IFT74	-1.07099	-2.23271	-3.84321	-1.31488	1.19938	-0.847235	-0.853288	-2.98993
212353_at	SULF1	1.15989	-4.93704	-5.05852	2.85606	-4.77695	-4.64496	-2.0686	-2.98992
202149_at	NEDD9	1.72986	-4.86896	-4.7617	0.125018	-1.0073	-4.8901	-1.7823	-2.97941
225606_at	BCL2L11	-2.13094	-2.64126	-3.84321	2.3371	-2.74239	0.839031	-0.867691	-2.97552
225627_s_at	CACHD1	-4.88385	-1.71846	-5.12434	1.47187	-4.3935	-1.24996	-2.15478	-2.96956
232242_at	LOC100506994	-1.42947	-4.57176	-5.18525	-1.00155	-0.218181	-3.86707	-2.21761	-2.96764
205896_at	SLC22A4	-1.78773	-3.90546	-4.03455	-1.79819	0.542898	1.60242	-1.06921	-2.96534
204999_s_at	ATF5	-1.52935	-1.20708	-2.8512	1.84144	0.87286	0.57665	0.110903	-2.9621
226815_at	TAMM41	-1.15498	-0.975777	-4.22319	-2.23726	-0.858097	-1.08826	-1.26288	-2.96031
237591_at	LINC00173	1.91774	-2.36251	-4.12241	-3.37005	-2.01988	0.00940516	-1.16506	-2.95735
219527_at	MARC2	-3.66432	0.12305	-4.41413	0.125018	-3.49574	-0.381781	-1.45875	-2.95538
1568817_at	-	-2.08162	-0.652119	-5.05852	-4.20331	-4.77695	1.18513	-2.10577	-2.95274
242326_at	COL22A1	0.525434	2.51926	-4.03455	-1.00155	-4.28326	-3.21735	-1.09149	-2.94306
203987_at	FZD6	-4.53635	1.01266	-4.92008	-0.376	-5.16794	-0.823332	-1.97819	-2.94189
235203_at	-	-0.165625	-2.79562	-4.84794	-4.63879	-2.12086	0.137902	-1.9166	-2.93134
225026_at	CHD6	-1.12659	-1.99624	-4.59843	-1.71853	-3.08449	-0.411651	-1.6675	-2.93093
232628_at	-	-0.09088	-0.888976	-4.50642	-1.4098	-0.430991	-5.06651	-1.57743	-2.92899
212354_at	SULF1	2.12525	-4.2399	-4.31921	4.04989	-4.77695	-4.11909	-1.39216	-2.92705
226322_at	TMTC1	-1.36396	0.806786	-3.18987	-2.62987	0.831962	1.03725	-0.263565	-2.92631
205355_at	ACADSB	-1.67293	-1.91908	-4.59843	-2.33499	-0.560211	-1.88042	-1.67353	-2.9249
230110_at	MCOLN2	1.69928	3.17679	-0.0810726	3.6302	2.59895	3.05723	2.83249	-2.91356
220617_s_at	ZNF532	-2.13094	-3.52391	-3.57111	-1.15261	2.03175	1.46453	-0.662237	-2.90887
205267_at	POU2AF1	-4.14773	-4.32385	-4.7617	-0.0758923	2.14723	-2.86987	-1.85402	-2.90768
212936_at	FAM172A	0.0501537	-1.6857	-3.33743	-1.22124	0.472961	0.227372	-0.431291	-2.90614
224486_s_at	C15orf41	-0.943726	-1.28293	-3.65992	-1.24344	-0.294481	-0.0406148	-0.761037	-2.89888
201841_s_at	HSPB1	4.38181	2.05706	0.179355	4.34947	1.63333	2.96043	3.07642	-2.89706
206307_s_at	FOXD1	-4.80238	0.269141	-3.93818	0.100032	-0.504122	-0.27073	-1.04161	-2.89657
225496_s_at	SYTL2	-4.04295	2.41618	-4.03455	-1.58638	-0.145026	-2.33471	-1.13858	-2.89598
213625_at	ZKSCAN4	-1.39525	-2.14882	-4.31921	-1.58638	-0.81294	-1.17635	-1.42395	-2.89526
213093_at	PRKCA	1.59248	2.26169	-1.32373	1.66101	-0.089237	2.42745	1.57068	-2.89441
202421_at	IGSF3	-2.71261	2.79311	-3.33743	-0.707082	-2.87206	1.28215	-0.443298	-2.89413
239142_at	RFESD	-2.08162	-0.747192	-4.12241	-0.190117	-1.97523	-1.15791	-1.23042	-2.89199
229344_x_at	RIMKLB	-0.918571	-1.58978	-4.7617	-0.633403	-4.77695	-1.44603	-1.87294	-2.88876
204802_at	RRAD	-1.39525	1.87945	-4.41413	-4.33353	-0.701479	-3.07986	-1.52613	-2.888
216598_s_at	CCL2	-4.631	-4.73058	-4.59843	3.76465	1.53282	-4.49817	-1.71246	-2.88597
202022_at	ALDOC	3.43018	-2.36251	-2.38412	4.92452	-3.58452	0.096463	0.500826	-2.88494
1556047_s_at	MAGEE1	-1.09965	-1.28293	-4.67985	-2.0537	-2.87206	-1.67037	-1.79574	-2.88411
230104_s_at	TPPP	-0.641511	-4.57176	-4.92008	-1.22124	-3.68072	-0.116593	-2.04636	-2.87371
227966_s_at	CCDC74A /// CCDC74B	-3.40639	-3.82704	-4.59843	-0.900119	1.15573	-1.65609	-1.72678	-2.87164
230093_at	RSPH1	3.86837	-2.64126	-4.31921	-2.36398	-3.08449	-3.02546	-1.44937	-2.86984
204735_at	PDE4A	-1.21154	-1.99624	-4.50642	-1.04487	-3.24094	-0.689764	-1.63667	-2.86975
228284_at	TLE1	-4.80238	-0.550534	-4.92008	-3.21471	-0.232731	-1.45785	-2.05164	-2.86844
206940_s_at	POU4F1	-1.59912	-2.3168	-4.67985	-2.4972	-1.29366	-1.36097	-1.81355	-2.8663
205199_at	CA9	3.4034	-3.07101	-3.33743	-2.02462	1.30674	-1.97916	-0.472929	-2.8645
213938_at	ERC2	1.05939	-1.99624	-4.03455	-3.25511	-0.0357382	-1.64324	-1.17419	-2.86037
228011_at	FAM92A1	-0.120636	-5.00193	-4.59843	-1.38452	-0.744271	-1.46855	-1.74398	-2.85445
1558103_a_at	-	-4.80238	-0.0672745	-4.50642	-1.91277	-1.19921	-0.316281	-1.65958	-2.84684
222906_at	FLVCR1	0.822359	-0.27201	-2.66426	0.696848	-0.103429	-0.238251	0.181104	-2.84536
219602_s_at	PIEZO2	1.16569	-3.90546	-4.03455	1.73631	-4.49037	-0.462554	-1.19128	-2.84328
203636_at	MID1	-0.0330394	-2.19049	-4.31921	0.637406	-3.58452	-2.21161	-1.47645	-2.84276
235278_at	MACROD2	-1.27192	-4.73058	-5.12434	-3.57208	1.92046	-3.75754	-2.28233	-2.84201
219682_s_at	TBX3	1.15989	-4.32385	-4.84794	-3.37005	-3.08449	-0.411651	-2.00603	-2.84191
217080_s_at	HOMER2	-3.57109	0.459292	-3.74897	-0.248868	0.371033	-1.54765	-0.907456	-2.84151
213241_at	PLXNC1	2.47826	0.969106	-2.78729	-1.00155	-0.279297	-1.92898	0.047509	-2.8348
235104_at	ERAP2	-1.52935	-4.32385	-4.50642	-1.53522	0.250321	-1.22854	-1.67333	-2.83309
227279_at	TCEAL3	0.254372	-1.23258	-3.65992	-2.0537	-0.232731	-0.871146	-0.827157	-2.83276
231690_at	-	-0.535516	-4.73058	-4.67985	-3.65925	1.31694	-1.62787	-1.84726	-2.8326
219078_at	GPATCH2	-0.40289	-1.20708	-3.84321	-1.87983	-0.680051	-0.889043	-1.01178	-2.83144
241757_x_at	DYNC2LI1	-1.56259	-0.533058	-4.31921	-1.43181	-3.16058	-0.751361	-1.48788	-2.83133
241163_at	-	-0.228787	0.531518	-4.03455	-0.688785	-1.08877	-4.57222	-1.20941	-2.82515
201215_at	PLS3	3.9237	-4.93704	-4.84794	-4.12617	-5.16794	0.154111	-2.03067	-2.81727
1553613_s_at	FOXC1	-0.09088	-3.74774	-4.41413	-2.39753	-3.8741	2.12564	-1.59692	-2.81721
202289_s_at	TACC2	-3.33085	-3.45691	-4.84794	-1.48561	-3.32466	1.42669	-2.03427	-2.81367
227810_at	ZNF558	-5.16004	-0.27201	-4.59843	-3.49692	-0.58085	0.567639	-1.78844	-2.80999
211671_s_at	NR3C1	2.05835	2.51926	-0.5434	1.9127	2.42182	2.41644	2.26572	-2.80912
235520_at	ZNF280C	-0.821927	-1.50383	-4.41413	-2.94451	-0.88198	-1.88042	-1.60653	-2.8076
1558943_x_at	ZNF765	-4.88385	-1.75195	-4.67985	-0.960579	-2.74239	0.977214	-1.87231	-2.80754
223256_at	G2E3	-4.23991	0.706073	-4.03455	-1.82767	0.00451945	-0.790818	-1.22956	-2.80499
229615_at	-	-4.631	-0.634357	-3.93818	-0.526929	-0.906266	1.03081	-1.13355	-2.80463
228107_at	LOC100127983	-0.213041	-3.98895	-4.7617	-1.13046	-3.49574	-0.976902	-1.96102	-2.80068
219520_s_at	WWC3	-0.421429	-0.747192	-2.43734	0.696848	0.207311	2.0408	0.355267	-2.79261
1559697_a_at	-	1.88336	0.230889	-5.12434	-4.46593	-4.59123	-4.71791	-2.33216	-2.79218
219603_s_at	ZNF226	-0.821927	-4.49208	-4.59843	-1.6072	-1.63984	-0.476016	-1.80741	-2.79102
203185_at	RASSF2	-1.52935	0.269141	-4.41413	-2.23726	-4.49037	-0.165195	-1.63061	-2.78353
225681_at	CTHRC1	-5.09916	2.8637	-4.84794	-4.26784	-4.28326	0.424922	-2.07233	-2.77561
219316_s_at	FLVCR2	-0.684629	-2.19049	-4.22319	-2.36398	-1.88567	-0.135695	-1.45209	-2.77109
220446_s_at	CHST4	-1.95156	-0.867683	-4.03455	-2.14612	1.03712	-2.39076	-1.2638	-2.77075
204378_at	BCAS1	-2.53873	0.759674	-3.41284	0.66762	-2.01988	-0.0823299	-0.642729	-2.77011
209185_s_at	IRS2	-4.53635	-2.95909	-3.57111	1.01855	0.418053	2.04297	-0.803171	-2.76794
204523_at	ZNF140	-1.04418	-2.3168	-4.84794	-2.33499	-5.23041	0.524425	-2.08039	-2.76755
1555372_at	BCL2L11	-3.03216	-3.38533	-4.50642	1.32771	-3.78019	0.166293	-1.74074	-2.76568
231013_at	-	-2.32327	0.409897	-3.18987	-2.20617	0.331193	1.65754	-0.426163	-2.76371
58780_s_at	ARHGEF40	0.967142	0.0742741	-3.33334	-2.68483	-1.75775	0.543453	-0.571542	-2.7618
210145_at	PLA2G4A	-5.02886	2.63962	-2.18411	0.827542	3.58296	0.864653	0.577183	-2.76129
225524_at	ANTXR2	-2.42676	-2.84469	-4.41413	-0.204753	-2.16722	-0.650906	-1.65886	-2.75527
225912_at	TP53INP1	-3.57109	-3.98895	-4.67985	-1.82767	-2.01988	1.77834	-1.92585	-2.754
230551_at	KSR2	-4.3433	0.806786	-4.31921	-2.76904	-1.97523	0.448074	-1.56654	-2.75266
204872_at	TLE4	-4.04295	-1.6857	-4.50642	-1.94129	-1.42222	0.320296	-1.75437	-2.75205
210744_s_at	IL5RA	-3.75666	0.922643	-3.57111	-0.526929	0.65028	-1.38499	-0.81913	-2.75198
204430_s_at	SLC2A5	-0.197708	0.466779	-4.03455	-3.45388	-1.08877	-2.17661	-1.29004	-2.74452
212148_at	PBX1	0.931421	-4.32385	-4.67985	-3.02097	1.50064	-4.78501	-1.93956	-2.7403
227195_at	ZNF503	-4.88385	-4.86896	-4.31921	0.00738538	0.0174879	1.8222	-1.58115	-2.73806
221753_at	SSH1	0.302579	-0.126508	-2.72693	0.503106	0.3007	-0.925515	0.0108724	-2.7378
226051_at	SELM	1.57317	-1.47314	-4.12241	-3.21471	0.185953	-4.00923	-1.38759	-2.73482
202449_s_at	RXRA	-0.09088	-0.728576	-3.41284	-2.73532	-1.67893	1.83394	-0.679951	-2.73289
228630_at	ZNF84	-2.53873	-1.6857	-4.22319	-1.99656	-2.01988	0.788133	-1.49055	-2.73264
227274_at	SYNJ2BP	1.54299	-2.40791	-4.31921	-3.09807	-3.40597	-0.569444	-1.58768	-2.73153
227462_at	ERAP2	-0.228787	-3.45691	-2.97515	0.285351	1.09498	1.08448	-0.244178	-2.73097
220091_at	SLC2A6	-0.496873	0.249788	-3.41284	-1.17648	-0.88198	-1.11562	-0.684234	-2.72861
1552696_at	NIPA1	-2.83599	0.172848	-3.57111	0.44716	-1.38926	-0.623682	-0.845786	-2.72532
1555812_a_at	ARHGDIB	2.58208	-3.1359	-3.49266	-0.357627	-4.59123	1.64035	-0.772464	-2.7202
218701_at	LACTB2	-1.04418	-4.86896	-4.84794	-2.27098	-2.4936	0.0273269	-2.13008	-2.71786
223449_at	SEMA6A	1.60308	0.644218	-2.23143	1.64297	-1.0073	-0.467923	0.48301	-2.71444
239657_x_at	-	0.445532	-3.01285	-4.03455	0.238062	-3.58452	-0.697103	-1.32218	-2.71238
226991_at	NFATC2	-1.30126	-0.550534	-3.26	-0.879776	-1.45762	1.44831	-0.548179	-2.71182
218273_s_at	PDP1	-2.42676	-2.1112	-5.05852	-1.71853	-1.75775	-3.72293	-2.34743	-2.71108
236379_at	-	-0.556473	-4.32385	-4.03455	-2.23726	-0.264023	0.757848	-1.32475	-2.7098
213830_at	YME1L1	-4.80238	3.14263	-3.74897	-2.94451	1.60483	-2.21161	-1.04221	-2.70676
244600_at	-	1.59758	-1.8523	-3.74897	-1.82767	-3.08449	-0.0544611	-1.04427	-2.7047
1560573_at	LOC387895	1.46951	-3.32312	-4.31921	-1.79819	-2.74239	-1.68209	-1.61526	-2.70395
228029_at	ZNF721	-0.706854	-1.25753	-4.12241	-1.96774	-3.08449	-0.0972777	-1.42278	-2.69963
203835_at	LRRC32	-2.03952	0.786295	-3.49266	0.309266	-2.21622	-0.806983	-0.793433	-2.69923
35150_at	CD40	2.29649	1.42609	-0.850836	2.77052	1.91257	0.830672	1.84727	-2.6981
222938_x_at	ENPP3	-3.57109	1.58669	-3.18987	1.14582	0.499834	-2.12264	-0.492279	-2.6976
226668_at	WDSUB1	0.703467	0.172848	-2.78729	-1.06643	-0.089237	-0.180786	-0.0920279	-2.69526
219228_at	ZNF331	-4.44489	-0.15249	-4.31921	-0.801164	-0.858097	-1.88042	-1.62741	-2.69179
229362_at	PUS10	-0.641511	-1.18297	-3.33743	-1.36019	-0.744271	0.683575	-0.649075	-2.68836
207900_at	CCL17	0.0225712	4.52004	-0.761545	-0.0473911	2.21554	2.91834	1.92582	-2.68737
216286_at	-	-3.84879	-3.98895	-5.18525	-2.5314	-1.79938	-0.326271	-2.49896	-2.68629
230925_at	APBB1IP	-4.04295	0.850425	-3.57111	0.967704	1.01327	-3.21735	-0.885779	-2.68533
200878_at	EPAS1 /// LOC100652809	-4.631	-4.41289	-4.50642	2.69739	-1.56627	-1.19699	-1.82195	-2.68447
204471_at	GAP43	-4.53635	-4.65054	-4.84794	-4.05129	2.27769	0.137902	-2.16452	-2.68343
214428_x_at	C4A /// C4B /// LOC100293534	-3.25107	1.17601	-2.91014	1.68895	0.0555086	-0.806983	-0.227517	-2.68262
1556588_at	C15orf37	-1.82658	-1.30982	-3.93818	-1.17648	-2.21622	0.23492	-1.25884	-2.67934
209191_at	TUBB6	-4.95643	-0.330394	-4.67985	-2.42869	-4.3935	2.07861	-2.00608	-2.67377
203427_at	ASF1A	-2.65099	1.33147	-2.78729	-0.960579	1.56072	0.146126	-0.11465	-2.67264
1564150_a_at	LOC256021	-1.86939	-2.59393	-5.12434	-3.93327	0.472961	-4.34466	-2.45366	-2.67068
203065_s_at	CAV1	2.00363	2.53825	-2.13392	-2.84144	3.03043	-2.04879	0.536415	-2.67034
228805_at	C5orf25	1.38575	-3.74774	-4.22319	-0.900119	-4.77695	0.272795	-1.55325	-2.66994
206953_s_at	LPHN2	0.217628	-2.54559	-5.12434	-3.73694	-1.11504	-5.09687	-2.45536	-2.66898
222326_at	-	-0.261942	-4.73058	-4.59843	-4.16196	1.27906	-1.77296	-1.92968	-2.66875
223258_s_at	G2E3	-4.23991	0.287548	-3.74897	-0.309378	-0.103429	-1.05063	-1.08316	-2.66581
220418_at	UBASH3A	1.7261	-3.98895	-4.03455	-2.14612	-1.71785	-0.735444	-1.37245	-2.6621
230490_x_at	RSU1	-3.66432	-2.79562	-4.84794	-2.66617	-1.67893	-0.145462	-2.1901	-2.65784
225660_at	SEMA6A	1.12067	1.0887	-2.23143	1.66752	-0.327026	-1.41981	0.42601	-2.65744
230779_at	TNRC6B	-2.71261	-3.45691	-5.05852	-3.78042	-3.08449	1.017	-2.40349	-2.65503
225173_at	ARHGAP18	-2.42676	-0.997688	-4.31921	-4.33353	-0.172581	-0.399344	-1.66598	-2.65323
236565_s_at	LARP6	0.854003	-4.2399	-4.92008	-4.16196	-4.49037	0.694833	-2.26868	-2.6514
223916_s_at	BCOR	-1.04418	-0.481572	-4.67985	-1.4565	-2.16722	-4.99514	-2.02892	-2.65093
207006_s_at	CCDC106	-3.40639	-2.4975	-4.84794	-1.43181	-1.08877	-2.56571	-2.19804	-2.64991
206584_at	LY96	-3.57109	-3.1359	-4.92008	-3.93327	0.508608	-1.24996	-2.27632	-2.64376
225600_at	TRIQK	-4.14773	0.51518	-4.12241	-0.117151	-2.74239	-0.906354	-1.47969	-2.64272
226844_at	MOB3B	0.515722	-2.59393	-3.84321	-2.0537	-1.03296	-0.839481	-1.20087	-2.64234
236967_at	LOC645249	-1.36396	-1.95803	-4.92008	-2.33499	-1.79938	-3.9332	-2.27791	-2.64217
204880_at	MGMT	0.4134	-2.59393	-3.74897	-0.544136	-3.0092	0.197156	-1.10734	-2.64163
216379_x_at	CD24	1.28128	0.80027	-4.31921	-2.73532	-3.08449	-4.679	-1.68345	-2.63575
205066_s_at	ENPP1	-2.17928	-0.286065	-4.22319	-2.42869	0.38936	-3.46157	-1.59325	-2.62994
229506_at	PPM1L	-0.967471	-0.533058	-4.22319	-2.62987	-2.80727	-1.03107	-1.59375	-2.62944
222819_at	CTPS2	-4.3433	0.442808	-4.92008	-0.917393	-1.79938	-4.86021	-2.29549	-2.62458
1563638_at	FAM18A	1.34632	-0.975777	-4.67985	-2.62987	-3.8741	-4.15621	-2.05793	-2.62193
210473_s_at	GPR125	-3.75666	0.249788	-5.12434	-3.17456	-5.09599	-0.735444	-2.50257	-2.62177
218651_s_at	LARP6	0.434797	-3.74774	-4.99112	-2.91157	-4.49037	-1.1378	-2.37054	-2.62058
221802_s_at	KIAA1598	-0.845251	-5.062	-4.7617	-2.70066	-3.0092	0.902252	-2.14297	-2.61873
209278_s_at	TFPI2	-4.53635	3.78689	-4.59843	-3.57208	-4.59123	-0.995305	-1.98161	-2.61681
228200_at	ZNF252P	-1.46106	-0.689332	-3.93818	-0.725111	-2.4936	-1.23819	-1.32146	-2.61672
207039_at	CDKN2A	-4.95643	-0.599475	-4.31921	-0.597933	-1.79938	-0.569444	-1.70453	-2.61468
226267_at	JDP2	0.0225712	-3.01285	-4.03455	-3.73694	-0.343644	-0.0359549	-1.42136	-2.61319
235363_at	-	-3.66432	-0.747192	-4.67985	-2.88224	-2.21622	-0.847235	-2.07144	-2.60841
228003_at	RAB30	-2.96564	0.614676	-3.41284	-0.190117	-0.639419	-0.847235	-0.805546	-2.6073
228367_at	ALPK2	-3.25107	-2.69227	-3.84321	1.67925	2.61791	-4.53469	-1.23618	-2.60704
210108_at	CACNA1D	-1.91097	-4.32385	-4.99112	1.3669	-4.85857	-2.19565	-2.38443	-2.60669
227176_at	SLC2A13	0.712255	-0.0787947	-3.84321	-2.80343	-2.27064	-1.75688	-1.2395	-2.60372
214183_s_at	TKTL1	-3.84879	-3.74774	-4.50642	-2.39753	-4.49037	4.96612	-1.90366	-2.60276
205226_at	PDGFRL	0.166445	0.474681	-4.41413	-2.30048	-3.8741	-3.55868	-1.81843	-2.59571
212226_s_at	PPAP2B	1.86366	-2.3168	-3.74897	-0.248868	-1.6029	-3.46157	-1.1533	-2.59567
243252_at	-	-1.63596	-0.867683	-3.18987	-0.839927	0.838821	-0.467923	-0.594534	-2.59534
206471_s_at	PLXNC1	0.869511	-0.533058	-4.22319	-2.91157	-0.956703	-4.61347	-1.62906	-2.59413
202668_at	EFNB2	0.0909595	-4.86896	-3.57111	-0.780115	0.866275	-0.196548	-0.977678	-2.59343
219737_s_at	PCDH9	-4.631	-0.997688	-4.92008	2.43232	-4.28326	-4.15621	-2.32717	-2.59291
213353_at	ABCA5	-0.576795	-1.11298	-4.22319	-3.54069	-2.67629	-0.24951	-1.63126	-2.59193
235242_at	-	2.48312	2.19329	-0.670158	1.59597	-0.103429	3.4296	1.91971	-2.58987
213150_at	HOXA10	-4.53635	-1.50383	-4.67985	-3.37005	-2.06914	1.017	-2.09247	-2.58738
220012_at	ERO1LB	-1.07099	-0.867683	-4.03455	-1.19733	-1.97523	-2.1389	-1.45003	-2.58453
203428_s_at	ASF1A	-0.330231	3.09285	-1.29244	0.250842	2.44015	0.99911	1.29054	-2.58298
212230_at	PPAP2B	-0.0756725	-2.95909	-4.67985	-1.85549	-2.27064	-3.34158	-2.1005	-2.57936
210997_at	HGF	-1.91097	-5.00193	-4.7617	-3.78042	4.45812	-4.679	-2.18284	-2.57886
231882_at	FLJ39632	0.358148	-1.56158	-3.65992	-1.38452	-2.55423	-0.264487	-1.08133	-2.57858
204604_at	CDK14	-0.821927	-2.4975	-4.03455	-2.20617	-0.00856665	-1.75688	-1.45821	-2.57635
214787_at	DENND4A	0.814579	0.786295	-1.32373	2.09936	0.270409	2.27674	1.24948	-2.57321
228101_at	APBA1	-3.40639	-2.79562	-4.99112	2.09036	-3.97205	-4.00923	-2.41859	-2.57253
219281_at	MSRA	1.83158	-1.13593	-2.23143	-0.34287	-0.541674	1.88568	0.339355	-2.57078
209277_at	TFPI2	-4.80238	2.32114	-5.24179	-4.16196	-5.23041	-1.52264	-2.67925	-2.56254
210715_s_at	SPINT2	-3.10431	2.82221	-3.11433	1.16726	-3.32466	-0.320592	-0.55202	-2.56231
228153_at	RNF144B	2.28449	-4.1544	-4.41413	-3.78042	-2.32817	-1.28373	-1.85245	-2.56169
229926_at	MIR3682	-0.868957	-1.75195	-3.93818	-2.08588	-3.49574	1.31873	-1.37676	-2.56142
201288_at	ARHGDIB	3.08453	-3.90546	-2.8512	-0.615562	-3.40597	3.38656	-0.291181	-2.56001
217118_s_at	KIAA0930	-1.63596	-1.50383	-3.65992	0.100032	-1.79938	-0.673475	-1.10252	-2.55739
219506_at	C1orf54	1.94678	-2.07195	-2.78729	-1.91277	1.2449	-0.356661	-0.229941	-2.55735
204647_at	HOMER3	-3.10431	-2.36251	-4.7617	-2.59881	-2.06914	-0.897471	-2.20645	-2.55525
210479_s_at	RORA	-0.245457	-3.90546	-5.05852	-3.54069	-0.327026	-4.49817	-2.50336	-2.55516
231807_at	KIAA1217	-1.27192	-2.90058	-4.50642	-3.29311	-1.49394	-0.814944	-1.9549	-2.55152
227126_at	PTPRG	-3.03216	-1.8835	-4.92008	-3.37005	-4.17812	0.615955	-2.36957	-2.5505
229568_at	MOB3B	0.254372	-3.32312	-4.59843	-3.17456	-2.21622	-1.78912	-2.04973	-2.54869
230560_at	STXBP6	-2.48086	-1.50383	-4.84794	-2.20617	-0.343644	-4.96254	-2.29941	-2.54853
1007_s_at	DDR1 /// MIR4640	1.23701	-1.03298	-2.57535	-1.08608	0.403621	0.333476	-0.0289907	-2.54636
200999_s_at	CKAP4	1.48339	-4.41289	-4.31921	-3.29311	-4.076	1.43318	-1.77309	-2.54612
211341_at	POU4F1	-3.03216	-3.45691	-4.92008	-1.17648	-1.38926	-2.82206	-2.37538	-2.5447
232504_at	LOC285628 /// MIR146A	0.861691	-2.90058	-4.92008	-2.11264	-3.97205	-3.75754	-2.37622	-2.54385
212190_at	SERPINE2	1.94678	-1.39085	-4.31921	-3.6946	-2.94034	-2.80005	-1.77581	-2.54339
223590_at	ZNF700	0.23082	-0.449007	-3.26	-1.69121	-1.75775	0.0752886	-0.718371	-2.54163
202242_at	TSPAN7	-1.33279	-1.25753	-4.31921	-3.41588	0.93298	-3.824	-1.77945	-2.53976
206698_at	XK	-4.80238	-4.1544	-4.84794	-1.79819	0.0798524	-0.871146	-2.30925	-2.53869
205349_at	GNA15	1.12755	-3.90546	-4.12241	-0.859715	-4.076	-0.206986	-1.58412	-2.53829
227949_at	PHACTR3	-1.49335	1.82794	-5.18525	-4.20331	-4.94333	-4.42708	-2.64783	-2.53742
219290_x_at	DAPP1	0.515722	0.531518	-1.86762	-1.91277	2.00197	2.19781	0.666851	-2.53447
208451_s_at	C4A /// C4B /// LOC100293534	-2.83599	2.22643	-2.38412	2.2405	0.859375	-1.75688	0.146688	-2.5308
235276_at	EPSTI1	-2.42676	-3.1359	-4.31921	-2.76904	-1.03296	0.415232	-1.78988	-2.52932
226568_at	FAM102B	1.11366	1.95434	-2.72693	0.724419	-3.0092	-1.77296	-0.197946	-2.52899
202976_s_at	RHOBTB3	0.55519	-3.66971	-4.84794	-1.33628	-4.85857	-2.31261	-2.32439	-2.52355
225021_at	ZNF532	-4.71828	-5.062	-4.84794	-2.4972	0.706528	-0.0586185	-2.32591	-2.52203
201416_at	SOX4	-4.95643	-2.27291	-4.84794	-4.26784	-4.076	3.92406	-2.32983	-2.51812
212810_s_at	SLC1A4	-1.36396	0.259321	-3.41284	-0.376	-2.67629	-0.326271	-0.89664	-2.5162
205541_s_at	GSPT2	-1.39525	-4.41289	-4.31921	-3.73694	0.196672	0.312835	-1.80711	-2.51209
204749_at	NAP1L3	-4.53635	-1.65431	-4.92008	-4.58328	0.658582	-1.92898	-2.40887	-2.51121
203595_s_at	IFIT5	-1.74932	0.678309	-3.41284	-3.17456	-0.449566	0.182188	-0.90259	-2.51025
201218_at	CTBP2	-3.33085	-2.4975	-4.92008	-4.58328	-4.59123	2.9435	-2.41187	-2.50821
218380_at	LOC728392	0.515722	-0.847079	-2.13392	0.657682	-0.158854	1.70135	0.373765	-2.50769
212344_at	SULF1	1.79518	-4.49208	-4.03455	3.54375	-4.17812	-4.30638	-1.52753	-2.50703
209197_at	SYT11	-0.150785	-0.847079	-3.26	-1.87983	0.734473	-1.62787	-0.754217	-2.50579
223728_at	CENPBD1	-1.95156	-0.0915293	-3.11433	-0.670717	-0.560211	0.230138	-0.608775	-2.50555
232707_at	ISX	-4.3433	0.332397	-4.59843	-3.73694	1.77867	-4.49817	-2.09347	-2.50496
241696_at	CNTLN	-1.71098	-3.66971	-4.99112	-3.65925	-0.639419	-2.75151	-2.48617	-2.50495
219312_s_at	ZBTB10	-0.516669	-2.19049	-5.12434	-4.46593	-5.16794	-0.76672	-2.62155	-2.50279
236266_at	RORA	0.358148	-3.07101	-4.84794	-3.21471	-1.45762	-4.34466	-2.34597	-2.50197
225147_at	CYTH3	-0.821927	-2.3168	-4.22319	-1.04487	-1.6029	-2.82206	-1.72171	-2.50148
241827_at	ZNF615	-2.77161	-0.747192	-4.41413	-1.50523	-2.4936	-2.06528	-1.91658	-2.49755
226416_at	ERI1	1.00931	2.31001	-0.648849	1.6995	2.83421	1.3659	1.84379	-2.49263
231303_at	LINC00158	0.266005	1.17601	-2.23143	-2.39753	0.418053	1.84343	0.261194	-2.49262
201909_at	RPS4Y1	-2.83599	-3.45691	-2.8512	3.48523	-3.78019	4.7824	-0.361092	-2.4901
205255_x_at	TCF7	2.73087	-0.301036	-0.831469	3.03601	-0.680051	3.50086	1.65733	-2.4888
220116_at	KCNN2	-0.213041	-3.59575	-4.92008	-4.23543	-3.58452	-0.528661	-2.43148	-2.4886
233690_at	-	-1.18202	-1.62176	-4.92008	-1.48561	-3.49574	-4.38818	-2.43466	-2.48542
213657_s_at	-	-1.18202	-1.71846	-3.84321	-0.651007	-3.32466	0.0834694	-1.35854	-2.48468
221666_s_at	PYCARD	-3.57109	-4.2399	-3.74897	0.799676	-0.744271	1.43174	-1.26477	-2.4842
1556126_s_at	-	-2.77161	-3.1958	-4.84794	-3.06156	-1.56627	-1.23819	-2.36669	-2.48125
222857_s_at	KCNMB4	0.166445	1.09866	-3.33743	-1.79819	-2.43613	-1.32589	-0.859021	-2.47841
222877_at	-	-1.78773	0.269141	-4.41413	-2.88224	-4.59123	-0.697103	-1.93783	-2.4763
205418_at	FES	-0.261942	-0.767484	-2.8512	-0.439394	-0.701479	0.265443	-0.380971	-2.47022
221004_s_at	ITM2C	2.28162	1.27906	-1.52238	-0.473608	0.291069	1.35005	0.94564	-2.46802
1556096_s_at	UNC13C	1.5138	-4.57176	-5.44771	-4.01256	-2.87206	-4.96254	-2.98102	-2.46669
220445_s_at	CSAG2 /// CSAG3	0.48679	-0.126508	-3.49266	0.176093	-4.17812	-1.49623	-1.0276	-2.46507
1568752_s_at	RGS13	-2.65099	-3.66971	-5.18525	-2.62987	0.634199	-5.30698	-2.72467	-2.46058
218656_s_at	LHFP	-0.706854	-0.931323	-4.92008	-2.94451	-3.68072	-4.04854	-2.46239	-2.45769
235733_at	GXYLT2	0.0225712	-2.19049	-3.57111	-2.5314	0.270409	-1.15791	-1.11736	-2.45375
219109_at	SPAG16	-4.95643	-0.550534	-4.41413	-2.73532	-1.6029	0.0399932	-1.96104	-2.4531
224975_at	NFIA	-2.22545	-0.515189	-4.22319	-3.21471	-0.413204	-2.49789	-1.77329	-2.4499
208651_x_at	CD24	0.0772186	-0.0915293	-5.05852	-3.93327	-3.97205	-5.13079	-2.61009	-2.44843
226534_at	KITLG	-4.3433	-4.86896	-4.59843	0.724419	-3.97205	1.70557	-2.15086	-2.44756
221524_s_at	RRAGD	0.141401	-0.231637	-2.97515	2.86306	-2.37939	-3.0533	-0.531973	-2.44317
236293_at	RHOH	-0.0610641	-1.02079	-4.67985	-4.46593	-0.522478	-5.13079	-2.24021	-2.43964
220244_at	LINC00312	-2.77161	-4.65054	-4.67985	-0.879776	-1.88567	-1.04082	-2.24568	-2.43417
207176_s_at	CD80	-0.496873	0.133263	-2.91014	0.889904	-1.63984	-1.27067	-0.476842	-2.43329
211126_s_at	CSRP2	2.30458	-0.867683	-3.11433	-0.900119	-0.701479	-3.24826	-0.682592	-2.43174
224970_at	NFIA	-1.71098	0.0355516	-3.49266	-2.0537	0.196672	-1.77296	-1.06108	-2.43158
235150_at	SESN3	-0.750935	-2.73949	-4.22319	-3.6946	0.499834	-2.29061	-1.79516	-2.42803
225798_at	JAZF1	-4.14773	-5.12563	-5.12434	-3.97556	1.32689	-1.56033	-2.69647	-2.42787
239606_at	-	-1.21154	-1.41927	-3.84321	-1.87983	-1.0073	-1.57437	-1.41846	-2.42475
1555257_a_at	MYO3B	0.23082	0.240548	-3.84321	-2.91157	-0.789446	-3.86707	-1.41934	-2.42387
242310_at	-	-3.66432	-3.1958	-5.18525	-3.73694	-1.75775	-1.46855	-2.76467	-2.42058
226034_at	DUSP4	-0.330231	-1.18297	-3.18987	-2.02462	0.481677	-0.806983	-0.772626	-2.41725
228005_at	ZXDB	-0.662742	-0.231637	-3.33743	-1.82767	-1.38926	-0.507003	-0.923663	-2.41377
225603_s_at	TRIQK	-5.02886	-0.449007	-4.67985	-1.71853	-4.076	-0.0823299	-2.27095	-2.40891
204761_at	USP6NL	-0.439637	-2.69227	-4.67985	-3.57208	-1.97523	-2.68094	-2.27203	-2.40782
227568_at	HECTD2	-1.63596	-3.1958	-4.59843	-4.72133	-0.835712	-0.590114	-2.19578	-2.40264
219654_at	PTPLA	-0.516669	-1.8523	-4.59843	-3.09807	-4.68293	-0.831383	-2.19627	-2.40216
205668_at	LY75	3.67571	2.59951	0.33385	0.836713	2.52565	4.04236	2.73599	-2.40214
228776_at	GJC1	-4.95643	-0.244803	-4.92008	-4.12617	-4.3935	1.12824	-2.51853	-2.40155
209687_at	CXCL12	0.346905	-4.86896	-4.84794	-3.93327	-4.28326	0.502932	-2.44713	-2.40081
1554273_a_at	ERAP2	-0.597407	-4.57176	-4.03455	0.459085	1.14994	-4.61347	-1.63472	-2.39983
203775_at	SLC25A13	0.33641	0.466779	-3.18987	-2.0537	-1.05995	-1.64324	-0.790739	-2.39914
213385_at	CHN2	0.0225712	-1.75195	-4.7617	-4.05129	-4.49037	-1.54765	-2.36374	-2.39797
205455_at	MST1R	-2.37272	-0.419131	-3.65992	-0.801164	-1.45762	-1.26028	-1.26218	-2.39773
235182_at	ISM1	-4.95643	-0.671444	-4.99112	-2.5314	-2.61464	-2.19565	-2.59391	-2.39721
222939_s_at	SLC16A10	-2.48086	-0.931323	-4.67985	-2.98602	-1.32501	-3.69366	-2.28338	-2.39648
217574_at	CDH8	-4.88385	1.22306	-4.99112	-4.46593	-4.17812	-0.689764	-2.59892	-2.3922
203955_at	PPP1R26	0.128713	-1.75195	-3.04342	1.06611	-1.45762	-1.24996	-0.652943	-2.39048
226571_s_at	PTPRS	-2.03952	-0.465488	-3.74897	-1.22124	-3.40597	0.339209	-1.3586	-2.39037
233831_at	LOC100291666	-4.44489	-0.27201	-5.05852	-1.36019	-4.77695	-2.49789	-2.67039	-2.38813
214614_at	MNX1	0.496399	-0.888976	-3.18987	-0.0200439	-1.03296	-2.56571	-0.802258	-2.38762
200979_at	PDHA1	-0.348391	-1.02079	-3.11433	-0.326771	-1.45762	-0.481738	-0.727063	-2.38726
205932_s_at	MSX1	0.217628	-2.36251	-4.41413	-2.23726	-1.6029	-4.15621	-2.02825	-2.38588
212912_at	RPS6KA2	-0.706854	-2.69227	-5.05852	-3.54069	-5.23041	-1.20743	-2.67553	-2.38298
219279_at	DOCK10	0.805911	2.22253	-0.854153	1.53797	0.77158	2.30436	1.52847	-2.38262
239979_at	-	-2.32327	-2.40791	-3.65992	-1.94129	-0.188094	0.471485	-1.27782	-2.3821
202016_at	MEST	-3.84879	-1.56158	-4.84794	-3.14102	-0.701479	-3.07986	-2.46654	-2.3814
211977_at	GPR107	-0.556473	-1.53269	-3.18987	-0.879776	-1.63984	0.555192	-0.810718	-2.37916
230864_at	NIM1	-2.71261	-0.16495	-4.12241	-1.96774	-2.27064	-1.60223	-1.74364	-2.37877
204803_s_at	RRAD	-0.40289	2.44226	-2.72693	-1.77383	0.174236	-2.19565	-0.351175	-2.37576
200635_s_at	PTPRF	-1.78773	-2.90058	-4.41413	0.761313	-3.8741	-2.41183	-2.04259	-2.37155
233899_x_at	ZBTB10	-0.228787	-2.79562	-5.12434	-4.12617	-5.16794	-1.44603	-2.75291	-2.37143
215030_at	GRSF1	-0.165625	-0.689332	-3.18987	-3.17456	-1.11504	1.05223	-0.818467	-2.37141
229625_at	GBP5	-3.17544	0.607506	-4.84794	-0.597933	-4.68293	-4.53469	-2.4767	-2.37124
224499_s_at	AICDA	-1.95156	2.99231	-4.67985	-3.49692	-4.59123	-4.49817	-2.30911	-2.37074
227561_at	DDR2	1.44847	-0.419131	-1.7422	0.44716	2.15861	-0.50118	0.626785	-2.36898
238756_at	GAS2L3	-4.71828	0.418432	-5.18525	-3.78042	-5.40676	-0.603513	-2.81811	-2.36714
221480_at	HNRNPD	0.648842	-1.50383	-2.54756	-1.26524	-0.232731	1.44347	-0.181898	-2.36567
239516_at	-	-1.63596	-3.52391	-3.84321	-1.71853	-1.29366	0.774176	-1.47958	-2.36364
226831_at	SLC25A46	1.35121	1.20508	-1.86762	-2.0537	0.93298	1.0334	0.493794	-2.36141
235331_x_at	PCGF5	-0.967471	-0.0915293	-3.26	-0.131712	-0.158854	-3.15873	-0.90166	-2.35834
205890_s_at	GABBR1 /// UBD	-0.314132	-1.78308	-4.22319	-3.89755	0.741934	-4.08082	-1.86673	-2.35646
209603_at	GATA3	-1.36396	0.0127698	-3.11433	-0.670717	-2.43613	0.65792	-0.760022	-2.35431
213562_s_at	SQLE	2.23335	0.684875	-1.99579	1.06611	-0.765976	-1.43199	0.357275	-2.35307
237344_at	LOC100505474	-1.30126	-0.767484	-4.22319	-1.48561	-1.93242	-3.86707	-1.87077	-2.35242
37590_g_at	-	-2.61691	-2.23271	-4.62842	-2.42025	-3.97205	-0.138428	-2.27607	-2.35235
203762_s_at	DYNC2LI1	0.58357	0.984941	-1.95117	1.56169	-1.32501	0.200169	0.401072	-2.35224
239828_at	AKD1	-4.44489	-1.78308	-4.99112	0.761313	-3.8741	-3.86707	-2.64156	-2.34956
229391_s_at	FAM26F	0.994868	-3.90546	-3.57111	1.08261	-3.78019	-0.50118	-1.22187	-2.34924
224974_at	SUDS3	1.11366	-1.75195	-2.66426	-1.91277	-0.88198	1.8545	-0.315708	-2.34855
223407_at	C16orf48	-0.576795	-1.8835	-3.74897	-1.17648	-1.71785	-1.65609	-1.40214	-2.34683
209960_at	HGF	-1.71098	-4.86896	-5.05852	-4.58328	2.35735	-4.75298	-2.71177	-2.34675
212386_at	TCF4	2.27261	2.95486	0.47839	3.76559	3.37535	1.74578	2.82284	-2.34445
208937_s_at	ID1	-3.17544	-4.57176	-4.31921	-4.08605	0.93298	1.02339	-1.97538	-2.34383
228869_at	SNX20	-1.52935	-0.599475	-3.65992	-0.174957	-3.78019	-0.507003	-1.31819	-2.34172
226696_at	RBBP9	-0.0610641	0.578534	-1.7422	0.213952	1.565	0.692294	0.597744	-2.33994
223194_s_at	SLC22A23	0.877863	-3.25757	-3.49266	-2.08588	-2.61464	1.31518	-1.15301	-2.33965
200665_s_at	LOC100505813 /// SPARC	2.51962	-4.80226	-5.05852	-2.46875	-5.02157	-3.824	-2.71939	-2.33913
209829_at	FAM65B	-4.23991	-2.69227	-5.12434	-4.43202	-2.80727	0.242064	-2.78588	-2.33846
225290_at	ETNK1	-0.0197101	2.09979	-1.38984	1.10693	0.542898	1.01304	0.94859	-2.33843
223159_s_at	NEK6	-0.750935	1.74617	-3.49266	-1.48561	-3.16058	-2.12264	-1.15472	-2.33794
215305_at	PDGFRA	-0.727327	-2.19049	-3.18987	-0.456806	-0.232731	-0.673475	-0.856165	-2.33371
240681_at	-	-1.01873	-4.32385	-5.05852	-4.05129	-0.835712	-3.39917	-2.72575	-2.33277
226806_s_at	NFIA	-2.59834	-1.56158	-4.92008	-3.65925	-1.11504	-4.00923	-2.58869	-2.33139
215143_at	DPY19L2P2	-3.94142	-1.91908	-5.40257	-3.54069	-5.09599	-0.863852	-3.07221	-2.33037
229512_at	FAM120C	-1.63596	-3.1359	-4.12241	-0.597933	-1.63984	-1.96253	-1.79443	-2.32798
243687_at	LOC100498859	-2.22545	-0.847079	-3.84321	-1.17648	-2.21622	-1.11562	-1.51617	-2.32704
244644_at	FAM9C	-2.71261	2.92979	-4.84794	-3.97556	-4.17812	-4.679	-2.5231	-2.32484
209184_s_at	IRS2	-3.17544	-4.57176	-4.12241	0.201614	-1.45762	0.0134784	-1.79795	-2.32446
202973_x_at	FAM13A	1.16569	0.367102	-2.72693	0.459085	0.455444	-4.46652	-0.403839	-2.32309
223191_at	COX16	1.95399	2.24232	-0.183876	1.13085	2.67042	2.69142	2.1378	-2.32167
221523_s_at	RRAGD	-1.01873	-2.90058	-5.18525	-0.900119	-4.68293	-4.82685	-2.86584	-2.3194
202600_s_at	NRIP1	-0.296395	0.699084	-4.84794	-4.4034	-4.77695	-3.86707	-2.52894	-2.319
224911_s_at	DCBLD2	-2.27225	-3.45691	-4.92008	-0.707082	-4.94333	-1.62787	-2.60149	-2.31859
221941_at	PAOX	-1.63596	-1.02079	-3.74897	-1.06643	-1.56627	-1.86474	-1.43084	-2.31813
227542_at	SOCS6	-5.16004	-3.59575	-4.92008	-0.34287	-3.24094	-0.673475	-2.60261	-2.31746
226760_at	MBTPS2	2.01855	1.35677	-0.951481	1.2583	1.46415	0.731865	1.36593	-2.31741
209604_s_at	GATA3	2.88455	4.0061	1.00041	3.88075	2.2184	3.59052	3.31606	-2.31565
205087_at	RWDD3	-0.120636	0.0682604	-2.72693	-1.91277	-0.089237	-0.0139691	-0.41367	-2.31326
241803_s_at	-	-3.03216	-1.8523	-4.92008	-1.48561	-4.3935	-2.27301	-2.60732	-2.31276
242271_at	SLC26A9	-0.40289	0.922643	-4.12241	-3.06156	-3.40597	-3.10702	-1.81096	-2.31145
243586_at	-	-2.77161	-1.71846	-4.7617	-1.99656	-0.982905	-4.78501	-2.45091	-2.31079
219076_s_at	PXMP2	-0.0055488	0.745925	-1.7422	0.492173	0.0798524	1.52817	0.568115	-2.31031
242429_at	ZNF567	-3.66432	-1.91908	-5.18525	-3.81975	-0.858097	-4.11909	-2.87607	-2.30918
243868_at	RFX3	-2.59834	-1.13593	-3.74897	0.0206143	-1.11504	-2.37084	-1.43991	-2.30906
227530_at	AKAP12	-4.88385	0.230889	-4.03455	-2.30048	1.11695	-2.80005	-1.72731	-2.30724
217599_s_at	MDFIC	0.205048	-1.50383	-4.99112	-3.93327	-4.3935	-3.79565	-2.68424	-2.30688
213831_at	HLA-DQA1 /// LOC100507718 /// LOC100509457	-3.33085	-3.66971	-4.12241	-1.36019	3.71004	-4.42708	-1.81556	-2.30685
232098_at	DST /// LOC100652766	-3.94142	-3.1359	-4.41413	-3.97556	-0.932154	1.44831	-2.10734	-2.30679
242814_at	SERPINB9	-4.3433	-0.404282	-4.59843	-3.78042	1.49652	-4.42708	-2.29171	-2.30672
225499_at	RALGAPA2	0.58357	0.402108	-1.7422	0.459085	2.37731	-1.00308	0.563798	-2.306
227271_at	FGF11	-2.96564	0.162912	-2.91014	-0.725111	-0.449566	0.955037	-0.604473	-2.30566
210695_s_at	WWOX	-0.0756725	0.506459	-2.28226	0.950603	-0.103429	-1.16564	0.0224634	-2.30473
210220_at	FZD2	-2.08162	-1.8835	-4.22319	-1.82767	-3.58452	-0.216998	-1.91886	-2.30432
223275_at	PRMT6	0.445532	0.838697	-2.8512	-2.23726	-0.00856665	-1.77296	-0.546913	-2.30428
1555465_at	MCOLN2	0.3794	2.55738	-0.831469	2.81931	1.55671	0.048376	1.47223	-2.3037
242133_s_at	-	-2.03952	-1.91908	-3.65992	-0.439394	-1.32501	-1.05871	-1.35634	-2.30357
222335_at	-	-1.86939	-2.64126	-4.50642	-3.49692	-1.71785	-1.29324	-2.20373	-2.30269
202902_s_at	CTSS	1.34016	1.92685	-1.59356	-0.879776	0.756312	0.3991	0.70853	-2.30209
232760_at	TEX15	-1.95156	-0.747192	-5.18525	-4.696	-4.94333	-2.08581	-2.88478	-2.30047
222913_at	KLF3	-3.25107	-2.36251	-4.67985	-1.33628	-1.29366	-3.65673	-2.38005	-2.2998
211898_s_at	EPHB1	-4.44489	0.592779	-3.41284	1.17451	-1.63984	-1.24996	-1.11348	-2.29936
207739_s_at	GAGE1 /// GAGE12C /// GAGE12D /// GAGE12E /// GAGE12F /// GAGE12G /// GAGE12H /// GAGE12I /// GAGE12J /// GAGE2A /// GAGE2B /// GAGE2C /// GAGE2D /// GAGE2E /// GAGE3 /// GAGE4 /// GAGE5 /// GAGE6 /// GAGE7 /// GAGE8	3.05154	-4.80226	-4.7617	-1.38452	-4.68293	-4.49817	-2.46327	-2.29843
242899_at	SESN3	-2.77161	-3.90546	-4.84794	-4.20331	-1.08877	-0.790818	-2.55199	-2.29595
230403_at	RFX3	-1.42947	-1.6857	-3.84321	-2.33499	-2.06914	-0.22203	-1.54827	-2.29495
223723_at	MFI2	-3.75666	-1.78308	-4.7617	-2.17737	-3.8741	-0.744285	-2.4671	-2.2946
210426_x_at	RORA	-0.40289	-3.98895	-4.99112	-4.01256	-0.294481	-4.78501	-2.69678	-2.29434
204114_at	NID2	-3.75666	0.162912	-4.31921	2.35859	-4.3935	-4.49817	-2.02536	-2.29384
205048_s_at	PSPH	2.37213	-0.616488	-2.23143	-3.49692	1.51769	0.533858	0.0620544	-2.29348
213891_s_at	TCF4	1.94294	2.5677	-0.109673	2.57731	2.6385	1.18323	2.18193	-2.29161
233461_x_at	ZNF226	-2.71261	-4.41289	-4.59843	-2.14612	-0.327026	-1.94862	-2.30945	-2.28898
244286_at	-	0.603089	1.05199	-1.78469	0.66762	-1.97523	2.16898	0.503289	-2.28798
205382_s_at	CFD	-2.53873	-0.975777	-3.41284	0.836713	-2.01988	-0.932922	-1.12612	-2.28672
242406_at	-	-3.25107	-4.2399	-4.67985	-4.63879	1.92977	-1.77296	-2.39459	-2.28526
1558444_at	-	1.97538	-4.06632	-3.74897	-2.14612	-1.49394	-1.58854	-1.46391	-2.28506
222931_s_at	THNSL1	-2.27225	-1.44537	-3.93818	-1.77383	-0.485126	-2.29061	-1.65344	-2.28474
238106_at	-	-0.556473	-2.95909	-3.84321	-2.62987	-0.680051	-0.968421	-1.55878	-2.28443
201865_x_at	NR3C1	2.65604	3.16945	0.508486	2.85864	2.7836	2.48459	2.79046	-2.28198
226560_at	-	2.24633	-4.06632	-4.50642	-2.20617	-2.94034	-4.15621	-2.22454	-2.28188
1557458_s_at	SHB	-0.556473	-0.16495	-2.04158	1.34755	0.0555086	0.51795	0.239918	-2.2815
237194_at	-	-1.49335	-4.06632	-4.31921	-2.80343	-1.35757	-0.476016	-2.03934	-2.27987
217520_x_at	LOC283683 /// LOC646278	-2.83599	-0.847079	-3.74897	-1.63825	-3.97205	1.94013	-1.47065	-2.27832
229694_at	WDR11	0.0637496	-0.345568	-3.11433	-2.02462	-0.560211	-1.31403	-0.836136	-2.27819
220468_at	ARL14	-5.33049	-1.36242	-5.24179	-4.36877	0.706528	-4.46652	-2.96433	-2.27746
206183_s_at	HERC3	-3.25107	0.671581	-3.93818	-1.22124	-1.19921	-3.30507	-1.661	-2.27718
223779_at	AFAP1-AS1	0.916177	-3.66971	-3.93818	-2.98602	-3.40597	0.818593	-1.66539	-2.27279
218692_at	SYBU	-3.4906	-0.0208095	-4.7617	-4.08605	-0.0751834	-4.78501	-2.49153	-2.27017
203222_s_at	TLE1	-3.75666	-1.08904	-4.31921	-3.37005	-0.396725	-1.64324	-2.05114	-2.26807
203903_s_at	HEPH	-0.641511	-1.8835	-4.50642	-4.05129	0.239644	-4.86021	-2.23937	-2.26705
227732_at	ATXN7L1	-1.74932	-1.30982	-4.84794	-3.89755	-2.80727	-3.15873	-2.58454	-2.2634
228125_at	ZSCAN30	-3.40639	-1.95803	-3.57111	-0.743877	0.0555086	-0.488088	-1.30818	-2.26293
235048_at	FAM169A	0.885882	-4.73058	-4.7617	-3.45388	-4.076	-1.12643	-2.5002	-2.2615
1555325_s_at	LOC100287515 /// ZNF26	-3.10431	-2.07195	-4.99112	-4.52507	-2.74239	-1.20743	-2.73023	-2.26089
232101_s_at	PIGN	-1.67293	-1.53269	-3.18987	-1.02248	0.239644	-0.659072	-0.929505	-2.26037
219687_at	HHAT	-1.71098	-3.1359	-4.22319	-2.42869	0.0676329	-2.61117	-1.96382	-2.25937
209723_at	SERPINB9	-2.96564	1.77193	-3.04342	-2.80343	2.49832	-2.43457	-0.786677	-2.25675
230606_at	LOC100287525	-1.30126	-1.81585	-3.57111	-1.04487	-2.12086	-0.292002	-1.31497	-2.25614
233814_at	EFNA5	2.40626	-2.07195	-4.50642	-3.29311	-4.3935	-3.9024	-2.25094	-2.25548
243819_at	-	-3.57109	-1.44537	-4.22319	-3.29311	-1.79938	0.268855	-1.96802	-2.25517
207233_s_at	MITF	-0.773491	-1.78308	-3.18987	-1.58638	-0.279297	-0.254399	-0.935329	-2.25455
206020_at	SOCS6	-5.16004	-4.06632	-5.12434	-1.63825	-2.27064	-1.21895	-2.87084	-2.2535
205569_at	LAMP3	-2.17928	-1.47314	-4.50642	-2.66617	-4.49037	-0.455721	-2.25294	-2.25348
201847_at	LIPA /// LOC100507575	3.09774	3.3025	0.641117	2.41901	2.24743	3.4036	2.89406	-2.25294
209210_s_at	FERMT2	-4.23991	-0.315116	-4.99112	-3.89755	-0.172581	-5.06651	-2.73833	-2.25279
238870_at	KCNK9	-3.33085	0.0127698	-3.93818	-2.46875	-3.58452	0.92633	-1.689	-2.24917
235109_at	ZBED3	-1.91097	-1.95803	-4.59843	-2.66617	-0.639419	-4.57222	-2.34936	-2.24907
224436_s_at	NIPSNAP3A	1.07225	-2.07195	-3.04342	-3.41588	-0.659756	1.09514	-0.79604	-2.24738
219036_at	CEP70	-1.15498	-2.84469	-4.03455	-2.76904	-0.396725	-1.77296	-1.78768	-2.24687
237299_at	-	-2.53873	-1.99624	-3.84321	-1.33628	-2.27064	0.158183	-1.59674	-2.24647
212151_at	PBX1	1.10662	-3.82704	-3.33743	-2.11264	1.8068	-2.43457	-1.09216	-2.24527
209032_s_at	CADM1	-3.03216	-3.52391	-3.74897	-2.66617	-0.58085	2.28401	-1.50382	-2.24515
204115_at	GNG11	-4.631	2.61453	-4.92008	-4.4034	-4.68293	-2.27301	-2.67516	-2.24492
219848_s_at	ZNF432	-4.3433	-1.33773	-4.59843	-2.91157	-3.68072	0.49636	-2.35539	-2.24304
219433_at	BCOR	-0.348391	1.08324	-3.26	1.28595	-1.79938	-5.30698	-1.01711	-2.24289
223949_at	TMPRSS3	-1.04418	-4.86896	-4.92008	2.28759	-4.77695	-4.99514	-2.67953	-2.24055
235684_s_at	SESN3	-1.74932	-3.45691	-4.59843	-3.97556	-0.680051	-1.92898	-2.35816	-2.24026
212119_at	RHOQ	2.28162	0.249788	-2.23143	-0.561993	-1.93242	-0.0139691	0.00460487	-2.23603
235068_at	ZDHHC21	-2.17928	-4.80226	-4.22319	-2.88224	1.07311	-1.16564	-1.99126	-2.23192
205013_s_at	ADORA2A	2.4492	-2.90058	-3.11433	-2.5314	-2.4936	1.0622	-0.882836	-2.23149
232431_at	NR3C1	0.506687	0.974368	-1.8264	-1.02248	1.01327	0.537734	0.401917	-2.22832
208940_at	SEPHS1	-0.821927	-0.888976	-2.78729	-1.82767	0.0676329	0.674533	-0.559281	-2.22801
1557814_a_at	-	-0.684629	-0.747192	-3.33743	-1.99656	-2.61464	0.492986	-1.11001	-2.22742
235476_at	TRIM59	-3.57109	-0.0438549	-4.22319	-2.11264	-0.81294	-3.46157	-2.00042	-2.22277
210889_s_at	FCGR2B	1.70405	-3.98895	-3.74897	0.950603	-3.08449	-3.21735	-1.52723	-2.22174
208033_s_at	ZFHX3	-0.181817	-2.36251	-3.84321	0.86388	-3.40597	-3.02546	-1.62238	-2.22084
229793_at	ASAH2B	-4.14773	-3.1958	-4.92008	-3.8565	-0.522478	-1.78912	-2.70233	-2.21775
242414_at	QPRT	0.712255	-3.1958	-3.93818	-1.13046	-4.076	-0.915698	-1.72114	-2.21704
238917_s_at	DENND5B	-2.65099	-2.73949	-4.50642	-1.19733	-3.49574	-1.37379	-2.29147	-2.21495
204871_at	MTERF	-1.78773	-0.481572	-4.41413	-2.70066	-4.85857	-1.17635	-2.20097	-2.21316
226931_at	TMTC1	-0.245457	-0.16495	-2.28226	-0.248868	1.0552	-0.744285	-0.0696715	-2.21259
221636_s_at	MARC2	-3.33085	0.12305	-3.65992	-0.859715	-3.49574	0.324271	-1.4478	-2.21212
208999_at	39692	2.43869	0.928519	-1.20094	-0.103054	0.291069	1.49075	1.0092	-2.21014
238861_at	SSBP2	-2.37272	-1.13593	-4.99112	-3.29311	-5.02157	-2.08581	-2.78183	-2.20929
1561640_at	-	-2.08162	-1.47314	-3.93818	-2.02462	-2.01988	-1.05871	-1.73159	-2.20658
203304_at	BAMBI	-1.27192	-2.3168	-4.59843	-0.670717	-4.28326	-3.43073	-2.39469	-2.20374
208092_s_at	FAM49A	0.302579	-1.23258	-4.41413	-0.670717	-4.77695	-4.679	-2.21133	-2.2028
217948_at	FAM127B	-4.04295	-0.728576	-4.03455	-0.879776	-1.88567	-1.62787	-1.83297	-2.20159
202434_s_at	CYP1B1	-1.56259	-3.66971	-4.31921	0.789923	-3.08449	-3.07986	-2.12135	-2.19786
200998_s_at	CKAP4	0.981459	-3.82704	-3.93818	-2.02462	-3.97205	0.128839	-1.74268	-2.1955
216086_at	SV2C	-4.631	-0.231637	-4.7617	-3.93327	0.994969	-5.03265	-2.56672	-2.19499
213133_s_at	GCSH	1.10004	1.84345	-0.854153	1.67349	0.28052	1.80406	1.34031	-2.19446
212841_s_at	PPFIBP2	0.952682	-0.0672745	-2.43734	-2.42869	0.38936	-0.0634652	-0.243477	-2.19386
210650_s_at	PCLO	-0.597407	-4.93704	-5.12434	-4.08605	0.0299346	-5.06651	-2.93142	-2.19293
234974_at	GALM	1.17254	-3.52391	-3.26	2.24883	-3.08449	-2.15342	-1.06809	-2.19191
226859_at	DNAJC25 /// DNAJC25-GNG10	-0.296395	-1.47314	-3.33743	-2.02462	-1.19921	-0.751361	-1.14895	-2.18848
209817_at	PPP3CB	0.639725	-0.0915293	-2.23143	-2.62987	0.618072	1.24288	-0.0441438	-2.18729
224729_s_at	ATPAF1	-3.4906	-2.36251	-3.41284	-3.02097	1.43241	1.31352	-1.22563	-2.18721
230866_at	CYSLTR1	-2.17928	-5.23411	-5.12434	2.36906	-4.85857	-4.78501	-2.93758	-2.18676
1553395_a_at	CD200R1	-1.99373	-0.360091	-3.93818	-0.439394	-2.61464	-3.36799	-1.75517	-2.18301
203706_s_at	FZD7	-0.439637	-2.27291	-4.50642	-4.05129	-2.87206	-1.99925	-2.32703	-2.17939
205427_at	ZNF354A	0.0909595	-0.126508	-2.8512	-1.96774	-0.361122	-1.02182	-0.677246	-2.17395
205168_at	DDR2	0.00836988	-1.81585	-2.91014	-0.473608	0.906557	-2.31261	-0.737427	-2.17271
222457_s_at	LIMA1	-1.74932	2.989	-0.504005	1.39404	2.2037	3.49671	1.66683	-2.17083
214806_at	BICD1	-0.918571	-2.1112	-4.22319	-2.33499	-2.21622	-2.68094	-2.05239	-2.1708
220507_s_at	UPB1	3.31248	-4.06632	-3.93818	-2.33499	-3.16058	-2.61117	-1.77212	-2.16606
203910_at	ARHGAP29	-0.967471	-1.02079	-3.84321	-2.73532	1.01327	-4.679	-1.67786	-2.16535
229278_at	USP51	-3.75666	-2.84469	-4.67985	-2.27098	-1.93242	-1.77296	-2.51554	-2.16431
203799_at	CD302 /// LY75-CD302	-0.619291	-2.1112	-3.26	-2.76904	-0.659756	0.68014	-1.09583	-2.16417
201739_at	SGK1	0.445532	-0.931323	-2.49161	3.47664	-0.765976	-3.86707	-0.328438	-2.16317
207325_x_at	MAGEA1	3.43165	-4.41289	-4.31921	-2.4972	-3.68072	-3.62169	-2.15617	-2.16304
208376_at	CCR4	-2.42676	1.25323	-4.12241	-2.02462	-3.97205	-2.63091	-1.96022	-2.16219
228434_at	BTNL9	-4.53635	-5.00193	-4.59843	0.320482	-3.8741	0.907215	-2.43694	-2.16149
230570_at	EIF3H	0.0365313	-5.00193	-4.7617	-4.30465	-2.80727	-0.932922	-2.60205	-2.15965
224397_s_at	TMTC1	-1.56259	1.0467	-2.78729	-2.46875	0.748863	-0.906354	-0.628425	-2.15887
204135_at	FILIP1L	-4.631	-3.66971	-4.92008	-1.36019	-0.659756	-3.49249	-2.76263	-2.15745
209961_s_at	HGF	-2.03952	-3.38533	-3.49266	-1.74319	3.62144	-3.13295	-1.33591	-2.15675
217104_at	ST20	-0.40289	-3.32312	-3.84321	-0.859715	-2.12086	-1.72674	-1.68667	-2.15655
1558105_a_at	SLC9A7	-0.619291	0.112374	-3.11433	-2.02462	-0.789446	-1.46855	-0.957906	-2.15642
228954_at	LYSMD4	-2.42676	-2.3168	-4.67985	-2.80343	-4.076	-1.00308	-2.52521	-2.15464
242055_at	PSMG4	-0.213041	-4.80226	-4.22319	-2.76904	-2.67629	0.116733	-2.06878	-2.15441
206502_s_at	INSM1	-4.71828	-4.57176	-4.84794	-1.04487	1.25536	-4.38818	-2.69355	-2.1544
208666_s_at	ST13	-0.314132	0.739254	-1.7422	-1.10859	0.698497	2.04596	0.412197	-2.15439
227425_at	REPS2	-1.46106	-0.330394	-2.8512	-1.82767	-0.485126	0.615955	-0.697658	-2.15354
221833_at	LOC100507577 /// LONP2	-2.13094	-1.75195	-3.33743	-0.407152	-1.26099	-0.369166	-1.18404	-2.15339
212385_at	TCF4	-0.245457	2.04164	-1.32373	0.480732	1.93948	-0.0729804	0.828683	-2.15242
219230_at	TMEM100	-4.71828	-3.59575	-4.92008	-3.61874	2.96582	-4.8901	-2.77141	-2.14867
243356_at	-	-2.71261	-0.888976	-4.99112	-2.46875	-4.49037	-3.65673	-2.84349	-2.14763
228780_at	POU3F3	-4.95643	-1.06769	-4.92008	-2.98602	-5.16794	0.312835	-2.77305	-2.14703
236987_at	-	-3.25107	-3.66971	-4.22319	-1.79819	1.00709	-2.68094	-2.07856	-2.14462
228905_at	PCM1	-2.53873	-3.1958	-4.92008	-3.25511	-4.49037	-0.399344	-2.77587	-2.14421
226274_at	CLCN5	0.166445	-3.38533	-3.93818	-2.59881	-2.06914	-1.09702	-1.79677	-2.14141
223422_s_at	ARHGAP24	-0.439637	-1.15879	-3.93818	-0.0200439	-3.78019	-3.59154	-1.79804	-2.14014
204464_s_at	EDNRA	-5.02886	-4.73058	-4.84794	0.827542	0.28052	-4.8901	-2.7083	-2.13965
218090_s_at	WDR11	1.07225	0.230889	-1.7422	-0.561993	0.150886	1.09514	0.397435	-2.13963
215016_x_at	DST /// LOC100652766	0.0501537	0.349027	-1.26079	-0.174957	1.38261	2.77597	0.87656	-2.13735
223257_at	G2E3	-4.95643	-2.14882	-4.92008	-3.6946	-1.97523	-1.14686	-2.78439	-2.13569
221207_s_at	NBEA	-3.4906	-4.06632	-5.24179	-3.81975	-4.68293	0.524425	-3.10704	-2.13476
225102_at	MGLL	-0.535516	-1.41927	-3.74897	-2.66617	-3.97205	0.514702	-1.61566	-2.13331
228094_at	AMICA1	-2.42676	-0.390137	-3.33743	-1.13046	-3.0092	0.92917	-1.20548	-2.13195
202975_s_at	RHOBTB3	0.141401	-3.66971	-4.31921	-0.326771	-3.8741	-3.21735	-2.18931	-2.1299
243121_x_at	-	-1.27192	-1.02079	-4.03455	-1.48561	-3.16058	-2.58731	-1.90524	-2.12931
220177_s_at	TMPRSS3	-0.727327	-4.49208	-4.67985	2.26874	-4.94333	-4.86021	-2.55084	-2.12901
227203_at	FBXL17	-2.17928	-2.14882	-2.78729	-0.159955	1.30674	-0.111915	-0.658645	-2.12865
207076_s_at	ASS1	-3.75666	2.13417	-4.22319	-1.91277	-3.78019	-3.15873	-2.09484	-2.12835
226766_at	ROBO2	-0.228787	-4.57176	-4.7617	-4.66942	-4.68293	0.981325	-2.63432	-2.12739
1566342_at	-	-1.91097	-1.30982	-3.93818	-2.59881	-1.97523	-1.26028	-1.81102	-2.12716
210073_at	ST8SIA1	-0.348391	-0.550534	-4.84794	-3.54069	-4.77695	-4.38818	-2.72095	-2.12699
229333_at	-	0.3794	-1.78308	-3.04342	-1.74319	-1.67893	0.242064	-0.916747	-2.12668
204540_at	EEF1A2	3.45745	-2.03295	-3.04342	-2.39753	-3.49574	-0.121051	-0.917964	-2.12546
222734_at	WARS2	-1.63596	-0.315116	-3.49266	-2.70066	-0.601158	-1.58854	-1.36829	-2.12438
212715_s_at	MICAL3	-1.36396	-2.19049	-4.22319	-2.36398	-3.16058	-1.41981	-2.09976	-2.12342
234953_x_at	ZNF19	-1.74932	-3.1958	-4.50642	-2.36398	-2.37939	-2.23483	-2.38466	-2.12176
225685_at	CDC42EP3	-0.330231	-4.32385	-5.34639	-4.16196	-2.55423	-4.75298	-3.22465	-2.12174
208650_s_at	CD24	-0.165625	-1.13593	-5.12434	-4.33353	-4.28326	-5.09687	-3.00304	-2.1213
242931_at	LONRF3	-5.02886	-1.41927	-4.92008	-3.6946	-1.67893	-2.17661	-2.79965	-2.12043
231944_at	ERO1LB	-1.39525	-1.11298	-3.41284	-1.85549	-2.32817	0.219785	-1.29442	-2.11842
203066_at	CHST15	3.57532	-3.74774	-3.49266	-3.41588	-4.49037	1.19687	-1.37636	-2.1163
229170_s_at	TTC18	-2.59834	-3.01285	-4.7617	-4.33353	-4.94333	1.65263	-2.64708	-2.11462
206758_at	EDN2	-1.07099	-2.07195	-3.26	-1.74319	-0.46781	-0.37504	-1.1458	-2.11421
241948_at	-	-3.03216	-1.06769	-5.18525	-2.84144	-4.59123	-3.824	-3.0713	-2.11394
202669_s_at	EFNB2	-1.33279	-4.41289	-4.22319	-1.87983	0.270409	-3.19143	-2.10931	-2.11388
1559156_at	-	1.49931	-0.728576	-2.28226	-1.6072	-0.601158	0.592214	-0.169083	-2.11318
233540_s_at	CDK5RAP2	0.0501537	-0.231637	-2.18411	-0.579186	0.116093	0.287741	-0.0713668	-2.11274
226268_at	RAB21	-1.21154	-0.345568	-3.74897	-4.01256	-2.61464	0.000792113	-1.6367	-2.11227
1555579_s_at	PTPRM	-4.53635	1.90216	-3.74897	-4.20331	-0.430991	-0.915698	-1.63684	-2.11213
1553349_at	ARID2	-0.727327	-1.58978	-3.65992	-2.84144	-2.4936	-0.0876015	-1.54795	-2.11197
211844_s_at	NRP2	-1.49335	-1.25753	-4.7617	-2.91157	-4.59123	-3.00016	-2.65077	-2.11093
244125_at	-	-4.71828	-2.4533	-5.24179	-4.9292	-3.49574	-0.0729804	-3.1339	-2.10789
207219_at	ZNF643	-4.04295	-2.73949	-5.05852	-3.73694	-1.79938	-2.43457	-2.95066	-2.10785
225752_at	NIPA1	-0.366511	1.66843	-0.808028	2.05093	0.885715	2.24315	1.29634	-2.10437
214293_at	40787	-0.0330394	-2.69227	-4.50642	-3.41588	-3.68072	-2.19565	-2.40351	-2.10291
230085_at	PDK3	1.79913	1.64141	-1.45444	1.60742	-0.310598	-1.49623	0.648226	-2.10267
202133_at	WWTR1	-2.59834	-5.062	-4.59843	-2.39753	-1.49394	-0.941196	-2.4986	-2.09983
212636_at	QKI	-2.03952	1.83137	-2.72693	-4.12617	-0.835712	2.03438	-0.62713	-2.0998
213428_s_at	COL6A1	-1.82658	-2.4975	-3.93818	-2.56626	-3.78019	1.47785	-1.83854	-2.09964
223248_at	HSDL1	0.391037	-0.997688	-2.78729	-0.801164	-0.956703	-1.08826	-0.690556	-2.09674
228867_at	TATDN3	0.103982	-1.33773	-2.78729	-1.58638	0.150886	-0.790818	-0.692012	-2.09528
222146_s_at	TCF4	0.103982	2.13618	-0.902194	2.3371	1.89358	-0.507003	1.19277	-2.09496
229281_at	NPAS3	0.75691	-5.00193	-5.18525	-4.61092	-1.84372	-4.75298	-3.09053	-2.09472
202086_at	MX1	-3.84879	-1.06769	-3.57111	-0.248868	-3.8741	1.64308	-1.47927	-2.09184
222925_at	DCDC2	-4.95643	-0.218345	-5.05852	-2.39753	-2.16722	-5.09687	-2.96728	-2.09124
1558139_at	FLJ39632 /// LOC100506303 /// LOC100653149 /// LOC400879	-1.18202	-1.95803	-4.31921	-2.42869	-4.17812	-1.39632	-2.22863	-2.09057
219841_at	AICDA	-2.89912	2.34912	-4.99112	-4.52507	-4.85857	-4.57222	-2.90117	-2.08995
1554916_a_at	JRK	-3.75666	-1.58978	-4.84794	-2.39753	-2.74239	-3.30507	-2.75828	-2.08966
227808_at	DNAJC15	-0.845251	-4.57176	-3.74897	-4.4034	0.239644	1.28215	-1.65972	-2.08924
206194_at	HOXC4	-1.63596	-0.634357	-2.54756	0.0872353	-0.449566	0.339209	-0.458687	-2.08888
227624_at	TET2	-0.165625	-1.47314	-2.6065	-2.36398	0.150886	1.25976	-0.51842	-2.08808
221828_s_at	FAM125B	-3.57109	-2.79562	-4.12241	-0.0327414	-3.40597	-0.37504	-2.03609	-2.08632
242546_at	FLJ39632 /// LOC100506303 /// LOC100653149 /// LOC400879	0.861691	-3.07101	-4.50642	-4.33353	-4.77695	-0.798314	-2.42362	-2.0828
204835_at	POLA1	1.53289	0.819015	-1.26079	0.100032	0.408552	1.24461	0.82102	-2.08181
220882_at	-	0.739188	-0.689332	-3.65992	-3.3319	-2.94034	-1.67037	-1.57855	-2.08136
209218_at	SQLE	3.74941	2.45324	0.312791	3.03104	0.939376	1.79692	2.394	-2.08121
220033_at	-	-1.12659	-1.28293	-3.49266	-1.82767	-1.71785	-1.10676	-1.41236	-2.0803
205486_at	TESK2	-0.597407	-1.25753	-3.04342	-0.879776	-1.52758	-0.556357	-0.963731	-2.07969
239989_at	CNTLN	-2.89912	-3.82704	-5.18525	-4.01256	-1.03296	-3.75754	-3.10584	-2.0794
202725_at	POLR2A	-0.150785	-0.126508	-2.38412	-1.87983	-0.522478	1.14817	-0.306286	-2.07783
218706_s_at	GRAMD3	-0.279129	-3.82704	-4.84794	-4.61092	-1.17232	-3.96762	-2.77141	-2.07654
204784_s_at	MLF1	-0.576795	-4.80226	-4.22319	-3.49692	0.713502	-2.58731	-2.14996	-2.07323
206879_s_at	NRG2	-0.516669	-2.23271	-4.31921	-1.6072	-3.8741	-3.00016	-2.24617	-2.07304
228218_at	LSAMP	-0.535516	-1.71846	-4.92008	-3.73694	-3.49574	-4.75298	-2.84793	-2.07215
224518_s_at	ZNF559	-4.95643	-1.44537	-4.31921	-1.50523	-3.58452	0.24899	-2.24851	-2.0707
204442_x_at	LTBP4	-1.39525	-1.99624	-3.49266	-0.980922	-1.11504	-1.62787	-1.42306	-2.0696
220613_s_at	SYTL2	-4.23991	1.31353	-4.67985	-3.3319	-2.12086	-4.679	-2.61163	-2.06823
1555974_a_at	-	-2.65099	-1.8835	-4.50642	-3.17456	-2.74239	-1.74179	-2.43864	-2.06778
203705_s_at	FZD7	-0.967471	-2.64126	-4.31921	-2.88224	-2.61464	-2.15342	-2.25181	-2.0674
209506_s_at	NR2F1	-2.65099	-1.23258	-3.33743	0.176093	-0.145026	-2.49789	-1.27008	-2.06735
223735_at	ARL6	-3.10431	-1.13593	-4.22319	-1.77383	-1.49394	-3.2731	-2.15622	-2.06696
229072_at	RAB30	-4.23991	-2.95909	-4.41413	-3.02097	-0.701479	-0.814944	-2.34728	-2.06685
50400_at	PAOX	-2.609	-2.23037	-4.07781	-2.21824	-1.97161	-1.02666	-2.01117	-2.06664
229393_at	L3MBTL3	-2.13094	-1.8523	-4.41413	-2.20617	-2.12086	-3.43073	-2.3482	-2.06593
214717_at	PKI55	-2.53873	-2.84469	-3.93818	-1.91277	-1.52758	-0.542127	-1.87318	-2.065
213668_s_at	SOX4	-3.57109	-2.40791	-4.50642	-3.21471	-4.28326	1.24288	-2.44682	-2.0596
210948_s_at	LEF1	-0.773491	-3.59575	-4.84794	-2.62987	-2.12086	-4.82685	-2.78936	-2.05858
1554004_a_at	RGNEF	-2.42676	-1.58978	-4.92008	-4.26784	-4.59123	-1.43199	-2.86152	-2.05856
235759_at	-	-1.04418	-4.65054	-5.05852	-1.96774	-4.77695	-2.56571	-3.00102	-2.05749
244044_at	-	-4.23991	-0.204446	-4.31921	-0.561993	-2.06914	-4.23728	-2.26255	-2.05665
244515_at	-	-1.24315	-2.03295	-3.65992	-2.76904	-0.294481	-1.68209	-1.60434	-2.05557
236044_at	PPAPDC1A	-0.576795	0.162912	-4.50642	-3.37005	-4.17812	-4.30638	-2.45369	-2.05273
202901_x_at	CTSS	-1.59912	-1.71846	-4.50642	-4.72133	-3.24094	-1.00308	-2.45659	-2.04983
202409_at	IGF2 /// INS-IGF2	-0.845251	-4.2399	-4.84794	-3.45388	-3.97205	-1.48297	-2.79881	-2.04913
61732_r_at	IFT74	-3.4986	-4.63885	-5.32028	-3.69724	-1.55225	-2.9784	-3.27307	-2.04721
204417_at	GALC	0.0637496	-4.86896	-4.84794	-4.52507	0.103599	-4.78501	-2.80234	-2.0456
213186_at	DZIP3	-0.773491	1.85133	-1.91146	-0.509076	0.499834	-0.399344	0.13385	-2.04531
209683_at	FAM49A	-1.12659	-3.66971	-5.24179	-2.4972	-4.076	-4.61347	-3.19659	-2.0452
228108_at	PPM1L	1.00931	0.269141	-2.54756	-2.33499	-1.6029	0.146126	-0.502664	-2.0449
206363_at	MAF	0.346905	-4.1544	-4.7617	-0.980922	-4.49037	-4.30638	-2.71703	-2.04467
206134_at	ADAMDEC1	1.56324	-4.57176	-4.99112	-4.01256	-3.78019	-3.9332	-2.94689	-2.04423
242077_x_at	MB21D1	-4.14773	-1.28293	-4.41413	-2.33499	-2.87206	-1.21895	-2.37133	-2.0428
235753_at	HOXA7	-4.53635	-2.14882	-4.22319	-2.66617	-0.639419	-0.915698	-2.18129	-2.0419
204449_at	PDCL	-0.135168	-0.15249	-2.38412	-0.579186	-1.14271	0.295157	-0.342879	-2.04124
214118_x_at	PCM1	-0.0610641	0.825803	-1.59356	1.07446	-0.81294	1.21028	0.447308	-2.04087
225949_at	LOC100653301 /// NRBP2	-2.03952	-1.81585	-3.84321	-1.5571	-2.06914	-1.53448	-1.80322	-2.04
211026_s_at	MGLL	-0.535516	-1.78308	-3.74897	-2.46875	-4.49037	0.729	-1.70974	-2.03923
230958_s_at	-	-2.59834	-0.533058	-4.03455	-2.94451	-0.0357382	-3.86707	-1.99574	-2.03881
212288_at	FNBP1	3.24822	4.469	1.78081	4.92029	1.83231	4.62442	3.81885	-2.03803
229693_at	TMEM220	-4.631	-3.74774	-4.22319	-1.38452	-2.27064	1.09747	-2.18729	-2.0359
242912_at	POTEG /// POTEM	1.65776	-2.23271	-3.65992	-2.80343	-4.17812	-0.569444	-1.62519	-2.03473
230337_at	SOS1	0.0501537	0.304871	-2.18411	0.576404	-1.45762	-0.238251	-0.152889	-2.03122
204572_s_at	PIN4	-3.17544	-1.13593	-4.03455	-1.04487	-2.16722	-2.49789	-2.00427	-2.03028
219080_s_at	CTPS2	-5.09916	0.418432	-4.22319	-1.13046	-0.956703	-4.19755	-2.19309	-2.0301
242434_at	-	-3.03216	-2.90058	-4.50642	-2.30048	-1.56627	-2.58731	-2.47736	-2.02906
230224_at	ZCCHC18	-1.15498	-2.3168	-4.12241	-2.56626	-2.12086	-2.31261	-2.0943	-2.02811
203063_at	PPM1F	1.3746	-1.39085	-2.66426	-0.473608	-1.84372	-0.855422	-0.637801	-2.02646
214220_s_at	ALMS1	-0.706854	-2.59393	-3.57111	-2.73532	-1.05995	-0.630691	-1.54535	-2.02576
1561254_at	LOC340340	-4.80238	1.05797	-4.59843	-2.70066	-1.49394	-4.92804	-2.57341	-2.02502
213852_at	RBM8A	1.07851	-1.36242	-2.18411	-0.900119	-0.248662	0.633194	-0.159899	-2.02421
230769_at	DENND2C	-2.77161	-0.126508	-4.31921	-2.33499	-2.94034	-3.30507	-2.29571	-2.0235
235201_at	FOXP2	0.32567	-4.32385	-4.59843	-2.27098	-4.59123	-2.01436	-2.57495	-2.02348
242761_s_at	ZNF420	-2.53873	-3.25757	-3.49266	0.0477191	-1.32501	-0.275954	-1.46991	-2.02275
201578_at	PODXL	-3.84879	-0.0208095	-3.84321	0.0610118	-3.97205	-1.32589	-1.82131	-2.02191
205107_s_at	EFNA4	-2.08162	-1.99624	-3.84321	-1.26524	-1.97523	-1.78912	-1.82149	-2.02172
208962_s_at	FADS1 /// MIR1908	1.19724	-2.1112	-4.22319	-3.45388	-4.076	-2.56571	-2.20191	-2.02128
201015_s_at	JUP	-1.46106	0.00166331	-3.84321	-1.43181	-3.32466	-2.89543	-1.82226	-2.02096
227529_s_at	AKAP12	-5.16004	-1.71846	-5.34639	-4.58328	-0.172581	-4.99514	-3.3259	-2.02049
1557813_at	-	-0.40289	-0.728576	-2.8512	-1.26524	-2.32817	0.567639	-0.831448	-2.01975
233706_at	-	-3.75666	-2.95909	-5.18525	-1.79819	-3.97205	-3.34158	-3.16551	-2.01973
235631_at	DDR2	-0.496873	-2.4975	-3.18987	-0.900119	0.618072	-2.58731	-1.17275	-2.01713
212706_at	RASA4 /// RASA4B	-1.95156	-2.07195	-4.03455	-2.14612	-1.88567	-2.03312	-2.01768	-2.01687
1562031_at	JAK2	-3.94142	-2.73949	-4.84794	-1.85549	-1.71785	-3.9024	-2.83133	-2.01661
209064_x_at	PAIP1	1.12067	-0.375309	-1.91146	-0.980922	0.28052	0.480186	0.105029	-2.01649
213558_at	PCLO	0.00836988	-4.1544	-4.12241	-2.98602	1.31202	-4.71791	-2.10759	-2.01482
218634_at	PHLDA3	-0.684629	-2.84469	-2.97515	-1.02248	0.228888	-0.481738	-0.960929	-2.01422
209942_x_at	MAGEA3	2.82197	-4.06632	-4.41413	-2.11264	-4.77695	-3.86707	-2.4002	-2.01393
227198_at	AFF3	-1.24315	-5.12563	-5.05852	-4.49726	-5.16794	0.805176	-3.04576	-2.01276
239453_at	-	-0.458078	0.974368	-2.04158	0.435574	-2.01988	0.923826	-0.0288388	-2.01274
228457_at	PPM1L	-0.458078	0.0355516	-3.04342	-1.94129	-2.16722	-0.623682	-1.03094	-2.01248
212556_at	SCRIB	0.675587	1.58669	-1.35789	-0.264472	0.162979	1.10973	0.654103	-2.01199
201059_at	CTTN	0.781557	0.825803	-1.59356	-1.29083	0.250321	1.52356	0.418081	-2.01164
207735_at	RNF125	-4.71828	-0.204446	-4.59843	-2.46875	-3.40597	-2.1389	-2.58727	-2.01116
204385_at	KYNU	1.08589	-0.56604	-2.8512	-1.5571	-3.08449	-0.0876015	-0.84187	-2.00933
218109_s_at	MFSD1	-0.943726	0.570402	-1.70616	-0.938808	1.57673	1.25026	0.302972	-2.00913
232587_at	EML4	-1.12659	-0.888976	-3.11433	-1.26524	-2.43613	0.185992	-1.10619	-2.00814
200799_at	HSPA1A /// HSPA1B	2.86858	-4.41289	-4.92008	-3.6946	-4.68293	-4.64496	-2.91336	-2.00672
228390_at	RAB30	-4.3433	-3.52391	-4.41413	-3.17456	-0.413204	-0.583623	-2.40772	-2.00641
219756_s_at	POF1B	-2.77161	0.201703	-4.59843	-2.73532	-3.97205	-3.69366	-2.59419	-2.00424
210021_s_at	CCNO	-4.3433	-3.1958	-4.59843	-1.50523	-2.27064	-1.65609	-2.59421	-2.00421
210683_at	NRTN	-1.39525	-1.75195	-4.84794	-4.26784	-4.94333	-1.86474	-2.84462	-2.00332
234304_s_at	IPO11	-2.89912	-1.04275	-3.18987	1.51411	-2.16722	-1.33785	-1.18657	-2.00331
228092_at	CREM	-1.49335	-1.44537	-4.12241	-2.56626	-3.58452	-1.5097	-2.11984	-2.00257
228191_at	FLVCR1	2.3517	0.934041	-0.604907	1.59597	1.02586	1.07958	1.39743	-2.00234
221211_s_at	C21orf7	-4.44489	-0.0551889	-4.31921	-3.61874	-3.78019	0.305685	-2.31866	-2.00054
201220_x_at	CTBP2	-0.597407	-0.616488	-2.04158	-0.938808	-0.744271	2.68414	-0.0425669	-1.99901
